# Supplementary material for: {6,6′-Dimeth­oxy-2,2′-[cyclo­hexane-1,2-diylbis(nitrilo­methanylyl­idene)]diphenolato}copper(II) monohydrate
Source: Acta Crystallogr Sect E Struct Rep Online. 2012 Nov 10;68(Pt 12):m1458. doi: 10.1107/S1600536812044625 (PMC3588720; doi:10.1107/S1600536812044625)
Supplement: Supplementary file 1 [file e-68-m1458-sup1.cif]

##############################################################################
#                                                                            #
# This CIF contains the data in a paper accepted for publication in          #
# Acta Crystallographica Section E. It conforms to the requirements of       #
# Notes for Authors for Acta Crystallographica Section E, and has been       #
# peer reviewed under the auspices of the IUCr Commission on Journals.       #
#                                                                            #
# Full details of the Crystallographic Information File format               #
# are given in the paper "The Crystallographic Information File (CIF):       #
# a New Standard Archive File for Crystallography" by S. R. Hall, F. H.      #
# Allen and I. D. Brown [Acta Cryst. (1991), A47, 655-685].                  #
#                                                                            #
# The current version of the core CIF dictionary is obtainable from          #
# ftp://ftp.iucr.org/pub/cif_core.dic.                                       #
#                                                                            #
# Software is freely available for graphical display of the structure(s)     #
# in this CIF. For information consult the CIF software page                 #
# http://www.iucr.org/resources/cif/software.                                #
#                                                                            #
# This file may be used for bona fide research purposes within the           #
# scientific community so long as proper attribution is given to the journal # 
# article from which it was obtained.                                        #
#                                                                            #
##############################################################################
data_I
_audit_creation_method     SHELXL97
_chemical_name_systematic
;
{6,6'-Dimethoxy-2,2'-[cyclohexane-1,2-
diylbis(nitrilomethanylylidene)]diphenolato}copper(II) monohydrate
;
_chemical_name_common     ?
_chemical_formula_moiety     'C22 H24 Cu N2 O4, H2 O'
_chemical_formula_sum     'C22 H26 Cu N2 O5'
_chemical_formula_iupac     '[Cu (C22 H24 N2 O4)], H2 O'
_chemical_formula_weight     462.00
_chemical_melting_point     ?
_symmetry_cell_setting     monoclinic
_symmetry_space_group_name_H-M     'P 21/n'
_symmetry_space_group_name_Hall     '-P 2yn'
loop_
    _symmetry_equiv_pos_as_xyz
    'x, y, z'
    '-x+1/2, y+1/2, -z+1/2'
    '-x, -y, -z'
    'x-1/2, -y-1/2, z-1/2'
_cell_length_a     11.2116(13)
_cell_length_b     10.5256(12)
_cell_length_c     18.171(7)
_cell_angle_alpha     90.00
_cell_angle_beta     106.185(2)
_cell_angle_gamma     90.00
_cell_volume     2059.4(9)
_cell_formula_units_Z     4
_cell_measurement_reflns_used     5789
_cell_measurement_theta_min     1.88
_cell_measurement_theta_max     25.29
_cell_measurement_temperature     296(2)
_exptl_crystal_description     block
_exptl_crystal_colour     'dark green'
_exptl_crystal_size_max     0.38
_exptl_crystal_size_mid     0.24
_exptl_crystal_size_min     0.21
_exptl_crystal_density_diffrn     1.490
_exptl_crystal_density_meas     ?
_exptl_crystal_density_method     'not measured'
_exptl_crystal_F_000     964
_exptl_absorpt_coefficient_mu     1.098
_exptl_absorpt_correction_type     multi-scan
_exptl_absorpt_process_details     '(SADABS; Sheldrick, 2004)'
_exptl_absorpt_correction_T_min     0.736
_exptl_absorpt_correction_T_max     0.794
_exptl_special_details     ?
_diffrn_ambient_temperature     296(2)
_diffrn_radiation_type     MoK\a
_diffrn_radiation_wavelength     0.71073
_diffrn_radiation_source     'fine-focus sealed tube'
_diffrn_radiation_monochromator     graphite
_diffrn_measurement_device_type     'Bruker SMART 1K CCD area-detector'
_diffrn_measurement_method     'thin-slice \w'
_diffrn_detector_area_resol_mean     ?
_diffrn_reflns_number     10265
_diffrn_reflns_av_R_equivalents     0.0480
_diffrn_reflns_av_sigmaI/netI     0.0586
_diffrn_reflns_theta_min     2.26
_diffrn_reflns_theta_max     25.10
_diffrn_reflns_theta_full     25.10
_diffrn_measured_fraction_theta_max     0.999
_diffrn_measured_fraction_theta_full     0.999
_diffrn_reflns_limit_h_min     -13
_diffrn_reflns_limit_h_max     11
_diffrn_reflns_limit_k_min     -12
_diffrn_reflns_limit_k_max     8
_diffrn_reflns_limit_l_min     -21
_diffrn_reflns_limit_l_max     21
_diffrn_standards_number     ?
_diffrn_standards_interval_count     ?
_diffrn_standards_interval_time     ?
_diffrn_standards_decay_%     ?
_refine_special_details
;
Refinement of <i>F</i>^2^ against ALL reflections. The weighted <i>R</i>-factor
<i>wR</i> and goodness of fit <i>S</i> are based on <i>F</i>^2^, conventional
<i>R</i>-factors <i>R</i> are based on <i>F</i>, with <i>F</i> set to zero for
negative <i>F</i>^2^. The threshold expression of <i>F</i>^2^ >
\s(<i>F</i>^2^) is used only for calculating <i>R</i>-factors(gt) <i>etc</i>.
and is not relevant to the choice of reflections for refinement.
<i>R</i>-factors based on <i>F</i>^2^ are statistically about twice as large
as those based on <i>F</i>, and <i>R</i>- factors based on ALL data will be
even larger.
;
_reflns_number_total     3670
_reflns_number_gt     2859
_reflns_threshold_expression     I>2sigma(I)
_refine_ls_structure_factor_coef     Fsqd
_refine_ls_matrix_type     full
_refine_ls_R_factor_all     0.0685
_refine_ls_R_factor_gt     0.0496
_refine_ls_wR_factor_gt     0.0972
_refine_ls_wR_factor_ref     0.1052
_refine_ls_goodness_of_fit_ref     1.047
_refine_ls_restrained_S_all     1.046
_refine_ls_number_reflns     3670
_refine_ls_number_parameters     279
_refine_ls_number_restraints     3
_refine_ls_hydrogen_treatment     constr
_refine_ls_weighting_scheme     calc
_refine_ls_weighting_details
         'calc w=1/[\s^2^(Fo^2^)+(0.0397P)^2^+0.7087P] where P=(Fo^2^+2Fc^2^)/3'
_atom_sites_solution_hydrogens     geom
_atom_sites_solution_primary     direct
_atom_sites_solution_secondary     difmap
_refine_ls_shift/su_max     0.000
_refine_ls_shift/su_mean     0.000
_refine_diff_density_max     0.297
_refine_diff_density_min     -0.302
_refine_ls_extinction_method     none
_refine_ls_extinction_coef     ?
loop_
    _atom_type_symbol
    _atom_type_description
    _atom_type_scat_dispersion_real
    _atom_type_scat_dispersion_imag
    _atom_type_scat_source
    'C' 'C' 0.0033 0.0016
                         'International Tables Vol C Tables 4.2.6.8 and 6.1.1.4'
    'H' 'H' 0.0000 0.0000
                         'International Tables Vol C Tables 4.2.6.8 and 6.1.1.4'
    'N' 'N' 0.0061 0.0033
                         'International Tables Vol C Tables 4.2.6.8 and 6.1.1.4'
    'O' 'O' 0.0106 0.0060
                         'International Tables Vol C Tables 4.2.6.8 and 6.1.1.4'
    'Cu' 'Cu' 0.3201 1.2651
                         'International Tables Vol C Tables 4.2.6.8 and 6.1.1.4'
_computing_data_collection     'SMART (Bruker, 2001)'
_computing_cell_refinement     'SAINT (Bruker, 2001)'
_computing_data_reduction     'SAINT (Bruker, 2001)'
_computing_structure_solution     'SHELXS97 (Sheldrick, 2008)'
_computing_structure_refinement     'SHELXL97 (Sheldrick, 2008)'
_computing_molecular_graphics     'SHELXTL (Sheldrick, 2008)'
_computing_publication_material
                                  'SHELXTL (Sheldrick, 2008) and local programs'
loop_
    _atom_site_type_symbol
    _atom_site_label
    _atom_site_fract_x
    _atom_site_fract_y
    _atom_site_fract_z
    _atom_site_U_iso_or_equiv
    _atom_site_adp_type
    _atom_site_calc_flag
    _atom_site_refinement_flags
    _atom_site_occupancy
    _atom_site_symmetry_multiplicity
    _atom_site_disorder_assembly
    _atom_site_disorder_group
    Cu Cu1 0.14977(4) 0.96825(4) 0.16126(2) 0.03146(16) Uani d . 1 1 . .
    N N2 0.2322(3) 1.0281(3) 0.08566(17) 0.0313(7) Uani d . 1 1 . .
    O O3 0.0574(2) 0.8409(2) 0.09541(14) 0.0360(6) Uani d . 1 1 . .
    O O2 0.0640(2) 0.9319(2) 0.23616(14) 0.0395(6) Uani d . 1 1 . .
    N N1 0.2692(3) 1.0751(3) 0.23096(17) 0.0339(7) Uani d . 1 1 . .
    C C15 0.2008(3) 0.9961(3) 0.0149(2) 0.0336(9) Uani d . 1 1 . .
    H H15A 0.2363 1.0418 -0.0175 0.040 Uiso calc R 1 1 . .
    C C21 0.0524(3) 0.8231(3) 0.0229(2) 0.0313(8) Uani d . 1 1 . .
    C C8 0.2583(3) 1.1234(3) 0.2941(2) 0.0344(9) Uani d . 1 1 . .
    H H8A 0.3200 1.1787 0.3207 0.041 Uiso calc R 1 1 . .
    O O4 -0.0811(3) 0.6552(3) 0.02914(16) 0.0543(8) Uani d . 1 1 . .
    C C7 0.0660(3) 1.0045(3) 0.2949(2) 0.0354(9) Uani d . 1 1 . .
    C C17 0.0985(3) 0.8705(4) -0.0979(2) 0.0393(9) Uani d . 1 1 . .
    H H17A 0.1395 0.9201 -0.1255 0.047 Uiso calc R 1 1 . .
    C C14 0.3202(3) 1.1341(3) 0.1158(2) 0.0328(8) Uani d . 1 1 . .
    H H14A 0.2715 1.2126 0.1102 0.039 Uiso calc R 1 1 . .
    C C20 -0.0255(3) 0.7221(3) -0.0167(2) 0.0379(9) Uani d . 1 1 . .
    O O1 -0.1149(3) 0.8971(3) 0.29982(16) 0.0559(8) Uani d . 1 1 . .
    C C9 0.3749(3) 1.1096(4) 0.2019(2) 0.0363(9) Uani d . 1 1 . .
    H H9A 0.4132 1.1878 0.2270 0.044 Uiso calc R 1 1 . .
    C C6 0.1570(3) 1.0974(3) 0.3262(2) 0.0355(9) Uani d . 1 1 . .
    C C16 0.1160(3) 0.8963(3) -0.0194(2) 0.0305(8) Uani d . 1 1 . .
    C C2 -0.0302(4) 0.9896(4) 0.3321(2) 0.0437(10) Uani d . 1 1 . .
    C C19 -0.0380(4) 0.6995(4) -0.0931(2) 0.0422(10) Uani d . 1 1 . .
    H H19A -0.0881 0.6329 -0.1176 0.051 Uiso calc R 1 1 . .
    C C22 -0.1678(4) 0.5579(4) -0.0063(3) 0.0573(12) Uani d . 1 1 . .
    H H22A -0.2006 0.5185 0.0316 0.086 Uiso calc R 1 1 . .
    H H22B -0.1264 0.4951 -0.0286 0.086 Uiso calc R 1 1 . .
    H H22C -0.2346 0.5949 -0.0455 0.086 Uiso calc R 1 1 . .
    C C3 -0.0340(4) 1.0629(4) 0.3934(3) 0.0576(12) Uani d . 1 1 . .
    H H3A -0.0981 1.0516 0.4160 0.069 Uiso calc R 1 1 . .
    C C4 0.0569(4) 1.1547(4) 0.4227(3) 0.0609(13) Uani d . 1 1 . .
    H H4A 0.0534 1.2042 0.4644 0.073 Uiso calc R 1 1 . .
    C C18 0.0231(4) 0.7747(4) -0.1342(2) 0.0440(10) Uani d . 1 1 . .
    H H18A 0.0125 0.7597 -0.1861 0.053 Uiso calc R 1 1 . .
    C C5 0.1502(4) 1.1707(4) 0.3898(2) 0.0449(10) Uani d . 1 1 . .
    H H5A 0.2111 1.2314 0.4094 0.054 Uiso calc R 1 1 . .
    C C1 -0.2129(4) 0.8727(5) 0.3334(3) 0.0675(14) Uani d . 1 1 . .
    H H1A -0.2652 0.8066 0.3054 0.101 Uiso calc R 1 1 . .
    H H1B -0.2610 0.9486 0.3319 0.101 Uiso calc R 1 1 . .
    H H1C -0.1787 0.8466 0.3857 0.101 Uiso calc R 1 1 . .
    C C10 0.4703(3) 1.0043(4) 0.2179(2) 0.0451(10) Uani d . 1 1 . .
    H H10A 0.4301 0.9246 0.1988 0.054 Uiso calc R 1 1 . .
    H H10B 0.5063 0.9961 0.2728 0.054 Uiso calc R 1 1 . .
    C C12 0.5193(4) 1.0508(4) 0.0944(2) 0.0541(12) Uani d . 1 1 . .
    H H12A 0.5855 1.0723 0.0718 0.065 Uiso calc R 1 1 . .
    H H12B 0.4817 0.9721 0.0713 0.065 Uiso calc R 1 1 . .
    C C11 0.5734(4) 1.0312(5) 0.1797(2) 0.0578(12) Uani d . 1 1 . .
    H H11A 0.6189 1.1066 0.2022 0.069 Uiso calc R 1 1 . .
    H H11B 0.6311 0.9604 0.1886 0.069 Uiso calc R 1 1 . .
    C C13 0.4228(4) 1.1548(4) 0.0767(2) 0.0450(10) Uani d . 1 1 . .
    H H13A 0.3859 1.1590 0.0217 0.054 Uiso calc R 1 1 . .
    H H13B 0.4630 1.2357 0.0932 0.054 Uiso calc R 1 1 . .
    O O5 0.8238(3) 0.7829(4) 0.1442(2) 0.1052(14) Uani d D 1 1 . .
    H HW1 0.8557 0.8378 0.1779 0.158 Uiso d RD 1 1 . .
    H HW2 0.8713 0.7194 0.1555 0.158 Uiso d RD 1 1 . .
loop_
    _atom_site_aniso_label
    _atom_site_aniso_U_11
    _atom_site_aniso_U_22
    _atom_site_aniso_U_33
    _atom_site_aniso_U_12
    _atom_site_aniso_U_13
    _atom_site_aniso_U_23
    Cu1 0.0307(3) 0.0376(3) 0.0278(3) -0.0044(2) 0.01097(19) -0.0017(2)
    N2 0.0276(16) 0.0347(17) 0.0322(18) 0.0001(14) 0.0095(14) 0.0021(14)
    O3 0.0388(15) 0.0395(15) 0.0308(15) -0.0073(11) 0.0113(12) -0.0041(11)
    O2 0.0434(16) 0.0465(16) 0.0312(15) -0.0097(12) 0.0146(13) -0.0041(12)
    N1 0.0298(17) 0.0430(18) 0.0304(18) -0.0042(14) 0.0108(14) -0.0013(14)
    C15 0.028(2) 0.044(2) 0.030(2) 0.0034(16) 0.0099(17) 0.0053(17)
    C21 0.028(2) 0.034(2) 0.030(2) 0.0105(16) 0.0041(16) -0.0012(16)
    C8 0.037(2) 0.034(2) 0.030(2) -0.0010(17) 0.0071(18) -0.0015(16)
    O4 0.0599(19) 0.0530(18) 0.054(2) -0.0270(15) 0.0217(16) -0.0120(15)
    C7 0.035(2) 0.044(2) 0.027(2) 0.0064(17) 0.0082(17) 0.0058(17)
    C17 0.038(2) 0.051(3) 0.030(2) 0.0096(19) 0.0106(18) -0.0013(18)
    C14 0.032(2) 0.033(2) 0.033(2) -0.0032(16) 0.0100(17) 0.0052(16)
    C20 0.035(2) 0.035(2) 0.044(3) 0.0029(17) 0.0099(19) -0.0040(19)
    O1 0.0469(18) 0.079(2) 0.0491(19) -0.0161(16) 0.0258(15) 0.0005(16)
    C9 0.030(2) 0.047(2) 0.035(2) -0.0065(17) 0.0123(17) -0.0061(18)
    C6 0.035(2) 0.041(2) 0.029(2) 0.0036(17) 0.0070(17) 0.0018(17)
    C16 0.027(2) 0.034(2) 0.030(2) 0.0075(16) 0.0090(16) 0.0016(16)
    C2 0.040(2) 0.057(3) 0.037(2) 0.000(2) 0.016(2) 0.005(2)
    C19 0.035(2) 0.042(2) 0.044(3) 0.0041(18) 0.0027(19) -0.0119(19)
    C22 0.051(3) 0.048(3) 0.068(3) -0.017(2) 0.009(2) -0.001(2)
    C3 0.057(3) 0.081(4) 0.047(3) 0.005(3) 0.033(2) 0.000(2)
    C4 0.071(3) 0.074(3) 0.046(3) 0.007(3) 0.031(3) -0.013(2)
    C18 0.040(2) 0.057(3) 0.031(2) 0.010(2) 0.0042(19) -0.009(2)
    C5 0.053(3) 0.049(3) 0.035(2) 0.005(2) 0.017(2) -0.0049(19)
    C1 0.043(3) 0.112(4) 0.054(3) -0.007(3) 0.025(2) 0.016(3)
    C10 0.036(2) 0.059(3) 0.038(2) 0.0092(19) 0.0068(19) 0.0102(19)
    C12 0.041(2) 0.081(3) 0.046(3) 0.000(2) 0.020(2) 0.000(2)
    C11 0.036(2) 0.089(3) 0.049(3) 0.009(2) 0.013(2) 0.007(2)
    C13 0.041(2) 0.055(3) 0.041(3) -0.016(2) 0.014(2) 0.0015(19)
    O5 0.083(3) 0.152(4) 0.093(3) -0.045(3) 0.045(2) -0.037(3)
_geom_special_details
;
All e.s.d.'s (except the e.s.d. in the dihedral angle between two l.s. planes)
are estimated using the full covariance matrix. The cell e.s.d.'s are taken
into account individually in the estimation of e.s.d.'s in distances, angles
and torsion angles; correlations between e.s.d.'s in cell parameters are only
used when they are defined by crystal symmetry. An approximate (isotropic)
treatment of cell e.s.d.'s is used for estimating e.s.d.'s involving l.s.
planes.
;
loop_
    _geom_bond_atom_site_label_1
    _geom_bond_atom_site_label_2
    _geom_bond_site_symmetry_2
    _geom_bond_distance
    _geom_bond_publ_flag
    Cu1 O3 . 1.900(2) ?
    Cu1 O2 . 1.912(2) ?
    Cu1 N1 . 1.928(3) ?
    Cu1 N2 . 1.961(3) ?
    N2 C15 . 1.280(4) ?
    N2 C14 . 1.490(4) ?
    O3 C21 . 1.317(4) ?
    O2 C7 . 1.308(4) ?
    N1 C8 . 1.292(4) ?
    N1 C9 . 1.472(4) ?
    C15 C16 . 1.438(5) ?
    C15 H15A . 0.9300 ?
    C21 C16 . 1.413(5) ?
    C21 C20 . 1.436(5) ?
    C8 C6 . 1.439(5) ?
    C8 H8A . 0.9300 ?
    O4 C20 . 1.367(4) ?
    O4 C22 . 1.436(4) ?
    C7 C6 . 1.413(5) ?
    C7 C2 . 1.433(5) ?
    C17 C18 . 1.361(5) ?
    C17 C16 . 1.411(5) ?
    C17 H17A . 0.9300 ?
    C14 C13 . 1.527(5) ?
    C14 C9 . 1.534(5) ?
    C14 H14A . 0.9800 ?
    C20 C19 . 1.375(5) ?
    O1 C2 . 1.373(5) ?
    O1 C1 . 1.422(4) ?
    C9 C10 . 1.511(5) ?
    C9 H9A . 0.9800 ?
    C6 C5 . 1.409(5) ?
    C2 C3 . 1.366(5) ?
    C19 C18 . 1.393(5) ?
    C19 H19A . 0.9300 ?
    C22 H22A . 0.9600 ?
    C22 H22B . 0.9600 ?
    C22 H22C . 0.9600 ?
    C3 C4 . 1.398(6) ?
    C3 H3A . 0.9300 ?
    C4 C5 . 1.353(5) ?
    C4 H4A . 0.9300 ?
    C18 H18A . 0.9300 ?
    C5 H5A . 0.9300 ?
    C1 H1A . 0.9600 ?
    C1 H1B . 0.9600 ?
    C1 H1C . 0.9600 ?
    C10 C11 . 1.532(5) ?
    C10 H10A . 0.9700 ?
    C10 H10B . 0.9700 ?
    C12 C13 . 1.510(5) ?
    C12 C11 . 1.513(6) ?
    C12 H12A . 0.9700 ?
    C12 H12B . 0.9700 ?
    C11 H11A . 0.9700 ?
    C11 H11B . 0.9700 ?
    C13 H13A . 0.9700 ?
    C13 H13B . 0.9700 ?
    O5 HW1 . 0.8458 ?
    O5 HW2 . 0.8437 ?
loop_
    _geom_angle_atom_site_label_1
    _geom_angle_atom_site_label_2
    _geom_angle_atom_site_label_3
    _geom_angle_site_symmetry_1
    _geom_angle_site_symmetry_3
    _geom_angle
    _geom_angle_publ_flag
    O3 Cu1 O2 . . 90.74(10) ?
    O3 Cu1 N1 . . 169.18(11) ?
    O2 Cu1 N1 . . 92.53(11) ?
    O3 Cu1 N2 . . 93.78(11) ?
    O2 Cu1 N2 . . 172.77(11) ?
    N1 Cu1 N2 . . 84.05(12) ?
    C15 N2 C14 . . 122.4(3) ?
    C15 N2 Cu1 . . 124.6(2) ?
    C14 N2 Cu1 . . 112.1(2) ?
    C21 O3 Cu1 . . 126.5(2) ?
    C7 O2 Cu1 . . 124.5(2) ?
    C8 N1 C9 . . 120.5(3) ?
    C8 N1 Cu1 . . 126.4(2) ?
    C9 N1 Cu1 . . 112.9(2) ?
    N2 C15 C16 . . 126.2(3) ?
    N2 C15 H15A . . 116.9 ?
    C16 C15 H15A . . 116.9 ?
    O3 C21 C16 . . 125.4(3) ?
    O3 C21 C20 . . 117.2(3) ?
    C16 C21 C20 . . 117.4(3) ?
    N1 C8 C6 . . 124.5(3) ?
    N1 C8 H8A . . 117.8 ?
    C6 C8 H8A . . 117.8 ?
    C20 O4 C22 . . 117.5(3) ?
    O2 C7 C6 . . 125.4(3) ?
    O2 C7 C2 . . 118.5(3) ?
    C6 C7 C2 . . 116.1(3) ?
    C18 C17 C16 . . 121.6(4) ?
    C18 C17 H17A . . 119.2 ?
    C16 C17 H17A . . 119.2 ?
    N2 C14 C13 . . 116.3(3) ?
    N2 C14 C9 . . 106.6(3) ?
    C13 C14 C9 . . 111.1(3) ?
    N2 C14 H14A . . 107.5 ?
    C13 C14 H14A . . 107.5 ?
    C9 C14 H14A . . 107.5 ?
    O4 C20 C19 . . 126.2(4) ?
    O4 C20 C21 . . 113.1(3) ?
    C19 C20 C21 . . 120.7(4) ?
    C2 O1 C1 . . 118.0(3) ?
    N1 C9 C10 . . 110.3(3) ?
    N1 C9 C14 . . 105.9(3) ?
    C10 C9 C14 . . 112.3(3) ?
    N1 C9 H9A . . 109.4 ?
    C10 C9 H9A . . 109.4 ?
    C14 C9 H9A . . 109.4 ?
    C5 C6 C7 . . 120.7(3) ?
    C5 C6 C8 . . 117.2(3) ?
    C7 C6 C8 . . 122.1(3) ?
    C17 C16 C21 . . 119.7(3) ?
    C17 C16 C15 . . 117.9(3) ?
    C21 C16 C15 . . 122.4(3) ?
    C3 C2 O1 . . 125.0(4) ?
    C3 C2 C7 . . 121.5(4) ?
    O1 C2 C7 . . 113.5(3) ?
    C20 C19 C18 . . 121.0(4) ?
    C20 C19 H19A . . 119.5 ?
    C18 C19 H19A . . 119.5 ?
    O4 C22 H22A . . 109.5 ?
    O4 C22 H22B . . 109.5 ?
    H22A C22 H22B . . 109.5 ?
    O4 C22 H22C . . 109.5 ?
    H22A C22 H22C . . 109.5 ?
    H22B C22 H22C . . 109.5 ?
    C2 C3 C4 . . 121.0(4) ?
    C2 C3 H3A . . 119.5 ?
    C4 C3 H3A . . 119.5 ?
    C5 C4 C3 . . 119.3(4) ?
    C5 C4 H4A . . 120.3 ?
    C3 C4 H4A . . 120.3 ?
    C17 C18 C19 . . 119.5(4) ?
    C17 C18 H18A . . 120.2 ?
    C19 C18 H18A . . 120.2 ?
    C4 C5 C6 . . 121.3(4) ?
    C4 C5 H5A . . 119.3 ?
    C6 C5 H5A . . 119.3 ?
    O1 C1 H1A . . 109.5 ?
    O1 C1 H1B . . 109.5 ?
    H1A C1 H1B . . 109.5 ?
    O1 C1 H1C . . 109.5 ?
    H1A C1 H1C . . 109.5 ?
    H1B C1 H1C . . 109.5 ?
    C9 C10 C11 . . 111.1(3) ?
    C9 C10 H10A . . 109.4 ?
    C11 C10 H10A . . 109.4 ?
    C9 C10 H10B . . 109.4 ?
    C11 C10 H10B . . 109.4 ?
    H10A C10 H10B . . 108.0 ?
    C13 C12 C11 . . 112.1(4) ?
    C13 C12 H12A . . 109.2 ?
    C11 C12 H12A . . 109.2 ?
    C13 C12 H12B . . 109.2 ?
    C11 C12 H12B . . 109.2 ?
    H12A C12 H12B . . 107.9 ?
    C12 C11 C10 . . 110.6(3) ?
    C12 C11 H11A . . 109.5 ?
    C10 C11 H11A . . 109.5 ?
    C12 C11 H11B . . 109.5 ?
    C10 C11 H11B . . 109.5 ?
    H11A C11 H11B . . 108.1 ?
    C12 C13 C14 . . 112.6(3) ?
    C12 C13 H13A . . 109.1 ?
    C14 C13 H13A . . 109.1 ?
    C12 C13 H13B . . 109.1 ?
    C14 C13 H13B . . 109.1 ?
    H13A C13 H13B . . 107.8 ?
    HW1 O5 HW2 . . 104.7 ?
loop_
    _geom_hbond_atom_site_label_D
    _geom_hbond_atom_site_label_H
    _geom_hbond_atom_site_label_A
    _geom_hbond_site_symmetry_A
    _geom_hbond_distance_DH
    _geom_hbond_distance_HA
    _geom_hbond_distance_DA
    _geom_hbond_angle_DHA
    _geom_hbond_publ_flag
    O5 HW1 O1 1_655 0.85 2.24 2.971(5) 145.5 y
    O5 HW1 O2 1_655 0.85 2.48 3.161(4) 137.6 y
    C8 H8A O3 2 0.93 2.44 3.352(4) 165.9 y
    C9 H9A O2 2 0.98 2.65 3.579(5) 158.6 y
data_global
_journal_date_recd_electronic     2012-10-23
_journal_date_accepted     2012-10-29
_journal_name_full     'Acta Crystallographica, Section E'
_journal_year     2012
_journal_volume     68
_journal_issue     12
_journal_page_first     em1458
_journal_page_last     em1458
_journal_paper_category     QM
_journal_paper_doi     10.1107/S1600536812044625
_journal_coeditor_code     QM2087
_publ_contact_author_name     'Prof. Rong Lu'
_publ_contact_author_address
;
College of Chemical Engineering
Northwest University
Xi'an 710054
Shaanxi
People's Republic of China
;
_publ_contact_author_email     lu78441@yahoo.com.cn
_publ_contact_author_fax     ?
_publ_contact_author_phone     '86 13032977005'
_publ_section_title
;\
{6,6'-Dimethoxy-2,2'-[cyclohexane-1,2-diylbis(nitrilomethanylylidene)]\
diphenolato}copper(II) monohydrate
;
loop_
    _publ_author_name
    _publ_author_address
    'Hu, Chunmei'
;
College of Chemical Engineering
Northwest University
Xi'an 710069
Shaanxi
People's Republic of China
;
    'Zhao, Shunsheng'
;
College of Chemistry and Chemical Engineering
Xi'an University of Science and Technology
Xi'an 710054
Shaanxi
People's Republic of China
;
    'L\"u, Xingqiang'
;
College of Chemical Engineering
Northwest University
Xi'an 710069
Shaanxi
People's Republic of China
;
    'Lu, Rong'
;
College of Chemical Engineering
Northwest University
Xi'an 710069
Shaanxi
People's Republic of China
;
