# Supplementary material for: {6,6′-Dimeth­oxy-2,2′-[cyclo­hexane-1,2-diylbis(nitrilo­methanylyl­idene)]diphenolato}copper(II) monohydrate
Source: Acta Crystallogr Sect E Struct Rep Online. 2012 Nov 10;68(Pt 12):m1458. doi: 10.1107/S1600536812044625 (PMC3588720; doi:10.1107/S1600536812044625)
Supplement: Supplementary file 2 [file e-68-m1458-Isup2.hkl]

# 
# h,k,l, Fc-squared, Fo-squared, sigma(Fo-squared) and status flag 
# 
data_I
_shelx_title ' xb5026_0m in P2(1)/n' 
_shelx_refln_list_code          4 
_shelx_F_calc_maximum      207.32 
_exptl_crystal_F_000       964.00 
_reflns_d_resolution_high  0.8377 
 
loop_ 
 _symmetry_equiv_pos_as_xyz 
 'x, y, z' 
 '-x+1/2, y+1/2, -z+1/2' 
 '-x, -y, -z' 
 'x-1/2, -y-1/2, z-1/2' 
 
_cell_length_a    11.2116 
_cell_length_b    10.5256 
_cell_length_c    18.1715 
_cell_angle_alpha  90.000 
_cell_angle_beta  106.185 
_cell_angle_gamma  90.000 
 
_shelx_F_squared_multiplier     1.000 
 
loop_ 
 _refln_index_h 
 _refln_index_k 
 _refln_index_l 
 _refln_F_squared_calc 
 _refln_F_squared_meas 
 _refln_F_squared_sigma 
 _refln_observed_status 
   2   0   0     5756.59     6204.61    125.05 o 
   4   0   0     2461.83     2378.39     58.00 o 
   6   0   0      369.33      398.23     36.60 o 
   8   0   0       18.48      -34.19     27.44 o 
  10   0   0     2779.83     2662.39    164.63 o 
  12   0   0        1.31       -7.20     28.34 o 
   1   1   0    13497.19    14450.74    144.22 o 
   2   1   0        0.92       -1.61      4.86 o 
   3   1   0    11363.83    11336.26    122.14 o 
   4   1   0      962.56      983.13     29.95 o 
   5   1   0      168.58      187.70     23.37 o 
   6   1   0        8.14       16.89      9.53 o 
   7   1   0     1394.23     1304.52     51.50 o 
   8   1   0        4.42       21.87     17.20 o 
   9   1   0      707.81      660.53     68.85 o 
  10   1   0        0.83        6.51     23.63 o 
  11   1   0      736.21      748.20     82.31 o 
  12   1   0       49.60      144.31     42.45 o 
   0   2   0    32697.05    33318.23    350.17 o 
   1   2   0     3097.25     3082.09     35.30 o 
   2   2   0     2429.49     2627.20     40.03 o 
   3   2   0    15542.08    16442.36    144.90 o 
   4   2   0     1784.35     1566.31     39.13 o 
   5   2   0      428.20      577.24     32.86 o 
   6   2   0      890.00      910.09     41.64 o 
   7   2   0      866.13      888.17     53.72 o 
   8   2   0      421.07      414.59     47.47 o 
   9   2   0       20.89        7.75     17.08 o 
  10   2   0     1033.75     1094.58     94.23 o 
  11   2   0       32.95       48.00     27.82 o 
  12   2   0       23.06       45.16     28.68 o 
   1   3   0      447.42      438.36     14.64 o 
   2   3   0     5034.33     5206.81     61.44 o 
   3   3   0     4523.58     4384.96     95.89 o 
   4   3   0      227.69      179.18     18.83 o 
   5   3   0        2.72        9.91      9.88 o 
   6   3   0      197.71      237.62     30.48 o 
   7   3   0      738.13      748.59     44.99 o 
   8   3   0      469.31      504.62     42.59 o 
   9   3   0      107.28       99.15     26.23 o 
  10   3   0       17.07       44.23     21.03 o 
  11   3   0      140.08       93.82     49.03 o 
  12   3   0      110.48      153.85     41.43 o 
   0   4   0      314.50      307.69     15.51 o 
   1   4   0     3060.27     2925.17     64.99 o 
   2   4   0      220.47      241.01     12.92 o 
   3   4   0      904.10      928.91     23.08 o 
   4   4   0      756.30      922.66     33.11 o 
   5   4   0     5329.00     5181.49     84.98 o 
   6   4   0     4131.35     3982.85     91.87 o 
   7   4   0      583.87      572.24     40.16 o 
   8   4   0       42.41       55.52     18.06 o 
   9   4   0       21.41       36.76     15.78 o 
  10   4   0      482.75      549.44     50.81 o 
  11   4   0      348.50      432.87     60.43 o 
  12   4   0        0.41       27.89     31.94 o 
   1   5   0       53.61       54.19     10.15 o 
   2   5   0     1457.11     1357.17     36.68 o 
   3   5   0     2216.81     2190.80     37.86 o 
   4   5   0      782.28      733.59     32.58 o 
   5   5   0      730.24      737.92     52.59 o 
   6   5   0      751.75      808.11     41.65 o 
   7   5   0       52.17       49.67     16.87 o 
   8   5   0      704.57      770.64     49.51 o 
   9   5   0      218.05      222.05     39.62 o 
  10   5   0       19.96       55.16     20.08 o 
  11   5   0      187.30      249.99     68.82 o 
   0   6   0     2723.65     2715.35    116.27 o 
   1   6   0     4208.96     4184.63     65.58 o 
   2   6   0      389.65      492.97     47.26 o 
   3   6   0     1382.22     1399.65     41.69 o 
   4   6   0       72.25       77.54     19.51 o 
   5   6   0     1429.76     1496.99     86.42 o 
   6   6   0       29.16       13.41     14.37 o 
   7   6   0     1196.98     1213.00     67.43 o 
   8   6   0      510.55      443.18     73.18 o 
   9   6   0     1009.19      887.15     67.92 o 
  10   6   0      162.71      250.05     45.71 o 
  11   6   0      209.47      221.36     35.76 o 
   1   7   0       74.59       83.84     19.06 o 
   2   7   0     1429.55     1261.68     66.15 o 
   3   7   0       20.92        7.25     12.23 o 
   4   7   0      469.89      420.66     45.57 o 
   5   7   0       70.81      120.88     24.95 o 
   6   7   0      262.07      360.30     40.46 o 
   7   7   0        3.58       -3.10     13.14 o 
   8   7   0     1093.56     1069.51     83.26 o 
   9   7   0       33.67       26.39     16.63 o 
  10   7   0       69.97       76.90     24.80 o 
   0   8   0       96.70      120.82     29.50 o 
   1   8   0     1554.67     1446.97     59.86 o 
   2   8   0       35.15       46.26     17.26 o 
   3   8   0      390.68      335.78     48.50 o 
   4   8   0        2.16       18.02     20.69 o 
   5   8   0     1728.78     1684.77     90.86 o 
   6   8   0       11.24       10.52     20.43 o 
   7   8   0       18.62       12.99     26.09 o 
   8   8   0       56.88       93.48     23.59 o 
   9   8   0      122.80      182.94     32.56 o 
   1   9   0       28.17       44.75     18.63 o 
   2   9   0     1203.74     1321.35     96.63 o 
   3   9   0       71.47       22.08     37.56 o 
   4   9   0      674.82      722.22     75.38 o 
   5   9   0       22.00       28.24     23.28 o 
   6   9   0      432.48      424.04     63.45 o 
   7   9   0       26.65       35.75     27.60 o 
   8   9   0      725.43      559.73     76.38 o 
   0  10   0       90.93       63.92     25.62 o 
   1  10   0      151.59      133.88     24.04 o 
   2  10   0        2.37       -9.25     17.64 o 
   3  10   0       83.50       58.50     25.48 o 
   4  10   0       33.62       21.16     24.29 o 
   5  10   0      909.44      943.07    101.66 o 
   6  10   0       11.22        4.13     26.71 o 
   7  10   0        7.37       59.83     26.97 o 
   1  11   0       13.45        4.62     16.21 o 
   2  11   0      273.75      243.84     47.10 o 
   3  11   0       38.95      125.86     38.96 o 
   4  11   0      361.07      351.46     60.05 o 
   5  11   0        2.07       38.54     27.12 o 
   6  11   0      539.77      414.04     68.82 o 
   0  12   0       74.52       95.36     44.53 o 
   1  12   0       30.92       25.84     20.70 o 
   2  12   0      102.10      120.44     28.83 o 
   3  12   0        0.42        5.06     23.13 o 
 -13   0   1       63.56       63.87     44.08 o 
 -11   0   1     3338.75     3637.12    199.71 o 
  -9   0   1      808.01      750.27    102.56 o 
  -7   0   1      926.56      995.88     60.27 o 
  -5   0   1      367.32      359.82     67.02 o 
  -3   0   1     2038.79     2077.77     47.20 o 
   3   0   1     6557.82     6480.46     99.36 o 
   5   0   1      732.31      661.17     47.68 o 
   7   0   1       82.12       67.27     25.86 o 
   9   0   1     2099.60     2036.72    138.99 o 
  11   0   1      722.35      742.63    116.05 o 
 -12   1   1     1113.46      975.96     93.81 o 
 -11   1   1        0.09       47.10     27.44 o 
 -10   1   1     1297.69     1196.82    102.11 o 
  -9   1   1       99.96       71.76     53.08 o 
  -8   1   1     2829.77     2522.21     74.13 o 
  -7   1   1       68.77       89.81     19.16 o 
  -6   1   1      309.97      322.01     22.15 o 
  -5   1   1       18.46       44.45      8.50 o 
  -4   1   1     1464.35     1377.55     34.57 o 
  -3   1   1     7588.04     7728.86     81.25 o 
  -2   1   1     1840.98     1893.38     30.26 o 
  -1   1   1      861.50      971.81     29.24 o 
   0   1   1     9521.83     9568.28    177.22 o 
   1   1   1     2348.73     2512.34     36.55 o 
   2   1   1     9665.98    10024.27     91.77 o 
   3   1   1     1572.54     1627.26     35.87 o 
   4   1   1      176.72      201.89     14.45 o 
   5   1   1       68.08       69.80     13.40 o 
   6   1   1     1492.78     1386.10     38.69 o 
   7   1   1      226.93      215.88     28.26 o 
   8   1   1      898.77      869.60     56.13 o 
   9   1   1       43.51       70.54     41.16 o 
  10   1   1      261.35      295.63     51.05 o 
  11   1   1       46.35       47.12     33.07 o 
  12   1   1      968.80      959.14     95.56 o 
 -12   2   1        0.69       48.36     30.36 o 
 -11   2   1      805.41      751.89     94.23 o 
 -10   2   1        4.71      -18.89     20.36 o 
  -9   2   1      624.86      659.14     51.26 o 
  -8   2   1      471.28      470.97     41.86 o 
  -7   2   1      986.58      936.87     47.59 o 
  -6   2   1      265.57      296.58     25.73 o 
  -5   2   1     2958.45     2907.85     58.00 o 
  -4   2   1     3496.36     3585.09     79.86 o 
  -3   2   1    17803.99    18514.77    219.96 o 
  -2   2   1    20950.08    21260.73    163.09 o 
  -1   2   1     1466.90     1490.72     21.32 o 
   0   2   1     1078.77     1077.45     25.77 o 
   1   2   1    24396.95    25572.60    180.75 o 
   2   2   1    32082.46    34622.78    247.53 o 
   3   2   1    15306.94    15510.17    140.51 o 
   4   2   1       94.56      123.48     15.66 o 
   5   2   1     2435.78     2292.24     41.22 o 
   6   2   1      174.98      168.68     21.11 o 
   7   2   1       32.41       28.93     17.23 o 
   8   2   1        8.69       32.57     17.86 o 
   9   2   1      687.72      695.37     54.25 o 
  10   2   1      175.97      184.69     44.53 o 
  11   2   1      221.37      169.92     44.29 o 
  12   2   1      114.60      119.73     39.19 o 
 -12   3   1      226.81      244.62     68.37 o 
 -11   3   1      257.26      192.53     42.30 o 
 -10   3   1      225.22      186.62     30.97 o 
  -9   3   1      177.89      171.19     29.44 o 
  -8   3   1      728.27      765.37     46.74 o 
  -7   3   1       99.71      116.97     19.58 o 
  -6   3   1       24.46       19.82     11.71 o 
  -5   3   1      516.33      617.82     34.25 o 
  -4   3   1     1969.93     1759.58     41.73 o 
  -3   3   1     4045.06     4093.87     83.49 o 
  -2   3   1     3877.79     3610.94     51.09 o 
  -1   3   1     2424.41     2453.86     38.55 o 
   0   3   1     3352.96     3192.17     36.76 o 
   1   3   1    12673.23    12932.20     97.22 o 
   2   3   1    18657.83    19130.69    137.07 o 
   3   3   1      222.55      376.85     22.92 o 
   4   3   1     1268.03     1490.00     40.72 o 
   5   3   1      582.42      590.32     35.97 o 
   6   3   1     1875.66     1804.63     53.64 o 
   7   3   1      104.26      104.39     19.74 o 
   8   3   1       57.19       44.23     17.70 o 
   9   3   1      148.40      152.51     28.65 o 
  10   3   1       44.40       84.45     22.85 o 
  11   3   1      138.24      196.77     48.58 o 
  12   3   1      289.12      345.87     54.04 o 
 -12   4   1       98.01      190.27     56.68 o 
 -11   4   1       92.37       85.57     30.49 o 
 -10   4   1      141.59      159.54     45.09 o 
  -9   4   1       18.08       31.77     14.15 o 
  -8   4   1       59.98       69.51     18.66 o 
  -7   4   1      451.37      473.73     35.65 o 
  -6   4   1     5602.85     5492.01     92.78 o 
  -5   4   1       13.43       49.51     12.81 o 
  -4   4   1      547.92      579.77     29.80 o 
  -3   4   1     1699.45     1847.26     31.90 o 
  -2   4   1      185.95      263.03     16.63 o 
  -1   4   1     1237.66     1153.21     28.57 o 
   0   4   1     1005.51      819.07     94.21 o 
   1   4   1        3.59        3.81      4.63 o 
   2   4   1       21.76       30.78      7.27 o 
   3   4   1     5583.61     5929.84     66.24 o 
   4   4   1    17803.16    17969.46    145.33 o 
   5   4   1     4739.74     4588.90     83.95 o 
   6   4   1      377.45      379.64     31.14 o 
   7   4   1      723.77      630.18     42.97 o 
   8   4   1      144.09       92.32     25.74 o 
   9   4   1      231.31      259.47     31.12 o 
  10   4   1      353.73      355.06     42.10 o 
  11   4   1       21.13       59.13     26.52 o 
 -11   5   1       11.73       49.64     56.68 o 
 -10   5   1       22.39       33.98     18.50 o 
  -9   5   1      313.21      313.54     64.78 o 
  -8   5   1      193.39      184.10     31.15 o 
  -7   5   1      920.47      868.84     44.69 o 
  -6   5   1      414.80      416.91     32.09 o 
  -5   5   1      740.30      741.90     35.24 o 
  -4   5   1      311.52      267.26     32.79 o 
  -3   5   1     3337.21     3196.13     49.60 o 
  -2   5   1      413.25      403.39     25.19 o 
  -1   5   1      810.79      901.79     27.66 o 
   0   5   1      700.43      732.03     17.81 o 
   1   5   1     1222.91     1115.54     26.45 o 
   2   5   1     6731.15     6962.31     72.80 o 
   3   5   1      734.71      774.31     24.88 o 
   4   5   1      642.98      666.43     33.15 o 
   5   5   1     1491.99     1488.94     46.97 o 
   6   5   1     1422.90     1360.74     52.57 o 
   7   5   1      988.37      977.56     49.62 o 
   8   5   1        2.99       -0.58     13.86 o 
   9   5   1      197.99      185.66     37.19 o 
  10   5   1      184.85       83.18     26.20 o 
  11   5   1      197.94      163.26     38.32 o 
 -11   6   1       95.38       80.16     26.14 o 
 -10   6   1      843.22      841.25    141.83 o 
  -9   6   1       55.01       57.70     21.28 o 
  -8   6   1      712.97      700.70     57.49 o 
  -7   6   1        1.00        4.29     12.14 o 
  -6   6   1     1733.41     1629.60     97.95 o 
  -5   6   1      253.96      221.95     29.88 o 
  -4   6   1      709.34      711.67     48.32 o 
  -3   6   1      325.93      308.78     24.59 o 
  -2   6   1      722.21      678.88     43.11 o 
  -1   6   1      969.36      856.75     42.36 o 
   0   6   1     3820.18     3684.75     88.36 o 
   1   6   1       11.05       18.57      8.73 o 
   2   6   1      216.97      227.83     21.01 o 
   3   6   1     1094.93     1123.73     37.39 o 
   4   6   1     3543.43     3378.37     86.05 o 
   5   6   1      134.50       76.51     27.66 o 
   6   6   1      552.67      505.16     46.03 o 
   7   6   1      330.32      250.23     34.36 o 
   8   6   1     1224.79     1207.10     77.93 o 
   9   6   1      153.46      168.89     33.85 o 
  10   6   1      442.91      443.02     50.13 o 
  11   6   1       28.89       33.38     21.39 o 
 -10   7   1       17.66       64.66     21.17 o 
  -9   7   1      964.54      962.35     73.30 o 
  -8   7   1        9.18       32.47     16.67 o 
  -7   7   1        5.83        4.44     12.49 o 
  -6   7   1       33.91       59.16     25.18 o 
  -5   7   1      367.95      371.47     39.04 o 
  -4   7   1       15.91       19.94     14.79 o 
  -3   7   1     1477.21     1401.61     55.56 o 
  -2   7   1       12.94        6.58     23.60 o 
  -1   7   1      474.90      495.79     40.63 o 
   0   7   1      558.88      536.45     42.64 o 
   1   7   1     1622.92     1566.92    103.32 o 
   2   7   1       78.29       88.35     22.31 o 
   3   7   1      103.27       98.94     30.96 o 
   4   7   1        0.19       -1.67     13.47 o 
   5   7   1      169.95      149.65     25.64 o 
   6   7   1       75.85       55.78     22.37 o 
   7   7   1     2201.77     1937.73     78.28 o 
   8   7   1       53.20       32.96     19.56 o 
   9   7   1       80.97       83.40     24.95 o 
  10   7   1       29.84       65.18     21.92 o 
 -10   8   1       14.42       41.12     22.77 o 
  -9   8   1      282.90      275.21     41.22 o 
  -8   8   1        2.95       21.51     16.76 o 
  -7   8   1        1.98       16.48     20.92 o 
  -6   8   1     1226.02     1170.43     94.14 o 
  -5   8   1       36.13       30.31     22.11 o 
  -4   8   1      432.66      327.99     50.08 o 
  -3   8   1       35.74       21.14     19.67 o 
  -2   8   1     2017.79     2036.27    123.62 o 
  -1   8   1       21.65        5.49     13.99 o 
   0   8   1     1165.40     1227.02     62.52 o 
   1   8   1        3.57       19.26     13.85 o 
   2   8   1      307.21      303.97     35.34 o 
   3   8   1       37.57       42.25     22.27 o 
   4   8   1      604.82      603.52     66.15 o 
   5   8   1        0.97      -13.17     16.14 o 
   6   8   1      390.83      420.13     59.22 o 
   7   8   1        3.12        8.21     22.02 o 
   8   8   1      389.67      404.00     58.75 o 
   9   8   1       78.68       52.80     22.78 o 
  -9   9   1      536.54      499.96     98.06 o 
  -8   9   1       28.49       30.07     25.87 o 
  -7   9   1      331.19      342.46     59.73 o 
  -6   9   1        0.93        2.47     22.88 o 
  -5   9   1      261.09      271.28     80.74 o 
  -4   9   1      244.67      204.10     42.67 o 
  -3   9   1     1160.93     1259.92     99.01 o 
  -2   9   1      990.28     1067.17     86.08 o 
  -1   9   1      160.07      176.37     30.12 o 
   0   9   1        1.53        9.31     12.45 o 
   1   9   1      919.61      952.09     63.29 o 
   2   9   1       83.43      106.03     80.29 o 
   3   9   1      312.20      371.53     55.55 o 
   4   9   1       29.91       68.28     27.12 o 
   5   9   1       41.81      105.83     32.37 o 
   6   9   1        8.90       52.21     26.79 o 
   7   9   1      811.81      784.48     87.63 o 
   8   9   1      156.32      106.17     57.57 o 
  -7  10   1       43.99       88.40     36.69 o 
  -6  10   1      677.17      611.26     77.29 o 
  -5  10   1      135.68      165.55     42.92 o 
  -4  10   1      112.01       95.35     58.92 o 
  -3  10   1       30.71        0.66     17.55 o 
  -2  10   1      424.93      481.24     62.86 o 
  -1  10   1       80.08       91.30     19.76 o 
   0  10   1      160.81      185.64     25.57 o 
   1  10   1       28.67       37.62     20.95 o 
   2  10   1        1.06       28.02     22.77 o 
   3  10   1       43.92       78.14     32.42 o 
   4  10   1      601.59      616.49     74.44 o 
   5  10   1       22.58       60.44     61.17 o 
   6  10   1      132.58      113.28     37.64 o 
   7  10   1        0.74       15.01     24.46 o 
  -6  11   1        2.46       31.05     26.52 o 
  -5  11   1      181.85      132.79     42.90 o 
  -4  11   1      117.45      147.78     41.47 o 
  -3  11   1      505.80      554.80     77.37 o 
  -2  11   1        3.60        0.59     14.70 o 
  -1  11   1       10.02       27.79     16.73 o 
   0  11   1       34.61       23.38     16.55 o 
   1  11   1      243.65      246.42     37.84 o 
   2  11   1      109.42      208.52     43.41 o 
   3  11   1      117.66       77.93     31.12 o 
   4  11   1        7.57       30.58     26.76 o 
   5  11   1      200.77      167.40     42.25 o 
   6  11   1      109.28       46.07     44.53 o 
  -3  12   1       83.71       95.50     33.68 o 
  -2  12   1       57.95       83.35     25.25 o 
  -1  12   1      174.63      129.01     29.43 o 
   0  12   1       79.95      144.05     66.80 o 
   1  12   1        6.99       23.19     20.08 o 
   2  12   1       18.16       10.24     22.47 o 
   3  12   1        1.33       -5.04     20.23 o 
 -12   0   2     1020.92      819.09    124.60 o 
 -10   0   2     2139.86     1964.75    137.64 o 
  -8   0   2      275.09      315.31     63.87 o 
  -6   0   2      119.02       78.53     18.80 o 
  -4   0   2     1103.48     1124.93     39.12 o 
  -2   0   2     7068.79     7168.54    140.79 o 
   0   0   2     1722.75     1755.59     45.88 o 
   2   0   2       73.76       94.01     24.29 o 
   4   0   2      716.04      652.71     36.03 o 
   6   0   2      181.58      238.92     29.77 o 
   8   0   2     3314.45     3307.86    168.68 o 
  10   0   2       29.42       58.02     43.18 o 
  12   0   2      296.79      387.73     93.11 o 
 -13   1   2      466.42      397.40     65.24 o 
 -12   1   2        8.99       21.30     69.94 o 
 -11   1   2      268.41      285.67     62.30 o 
 -10   1   2      332.90      454.36     58.68 o 
  -9   1   2     4598.65     4568.74    203.76 o 
  -8   1   2       39.34       44.93     16.65 o 
  -7   1   2      169.39      204.79     25.27 o 
  -6   1   2     1080.07     1158.51     32.85 o 
  -5   1   2      413.60      323.42     22.89 o 
  -4   1   2      791.55      812.92     26.77 o 
  -3   1   2     1537.80     1421.25     72.97 o 
  -2   1   2      624.15      617.25     17.57 o 
  -1   1   2     3549.84     3552.06     56.10 o 
   0   1   2       22.04       11.78      5.40 o 
   1   1   2    22860.07    24031.34    198.47 o 
   2   1   2      891.66      920.55     31.41 o 
   3   1   2      555.69      595.39     34.78 o 
   4   1   2      936.77      968.37     57.13 o 
   5   1   2     3115.21     3006.25     55.50 o 
   6   1   2        2.64        9.33     11.52 o 
   7   1   2     1994.52     2124.66     67.88 o 
   8   1   2      335.36      438.51     42.43 o 
   9   1   2        6.40       35.10     27.40 o 
  10   1   2      627.89      496.29     65.29 o 
  11   1   2      109.60      184.81     47.68 o 
  12   1   2       40.72       70.81     36.86 o 
 -12   2   2      307.42      415.63     62.60 o 
 -11   2   2      475.29      438.80    104.35 o 
 -10   2   2     1176.96     1170.90     92.87 o 
  -9   2   2     2361.86     2334.84    122.26 o 
  -8   2   2     2006.59     1817.38     64.25 o 
  -7   2   2     1577.16     1542.28     48.77 o 
  -6   2   2      216.92      180.28     20.33 o 
  -5   2   2        4.38        8.07      8.50 o 
  -4   2   2      917.55      896.32     28.93 o 
  -3   2   2     1177.29     1222.85     30.43 o 
  -2   2   2     1647.43     1559.20     29.67 o 
  -1   2   2      271.81      289.95     22.01 o 
   0   2   2    15721.95    16474.14    131.38 o 
   1   2   2    34831.84    37178.61    228.31 o 
   2   2   2    42982.51    44213.94    273.78 o 
   3   2   2      130.80      126.79     14.88 o 
   4   2   2     3693.48     3420.61     70.53 o 
   5   2   2      789.30      852.37     54.54 o 
   6   2   2      474.34      501.54     24.78 o 
   7   2   2        1.34       -5.46     13.45 o 
   8   2   2     1078.43     1046.62     63.80 o 
   9   2   2      764.77      856.73     61.87 o 
  10   2   2      367.49      445.09     61.47 o 
  11   2   2        9.20       15.89     28.90 o 
  12   2   2      166.59      251.37     52.34 o 
 -12   3   2      170.78      188.11     41.94 o 
 -11   3   2       26.58       72.48     40.71 o 
 -10   3   2     1145.77     1175.25     72.38 o 
  -9   3   2     4803.87     4544.86    111.53 o 
  -8   3   2       67.31       81.18     25.13 o 
  -7   3   2       95.22      129.16     19.88 o 
  -6   3   2     2155.76     2073.80     53.43 o 
  -5   3   2     1503.98     1309.10     39.12 o 
  -4   3   2      653.63      606.82     42.07 o 
  -3   3   2      204.35      216.58     17.46 o 
  -2   3   2     2326.67     2411.47     35.44 o 
  -1   3   2     2646.07     2657.32     37.59 o 
   0   3   2      104.22       83.75      8.19 o 
   1   3   2     8624.38     8883.94     97.22 o 
   2   3   2      226.51      280.51     15.82 o 
   3   3   2      611.06      646.26     21.99 o 
   4   3   2      365.31      521.02     33.89 o 
   5   3   2     4064.68     4001.64     84.27 o 
   6   3   2      463.05      458.14     34.51 o 
   7   3   2     1464.26     1489.37     55.75 o 
   8   3   2       21.78       17.50     29.25 o 
   9   3   2      519.25      506.91     47.68 o 
  10   3   2      441.91      480.30     48.32 o 
  11   3   2      329.09      376.54    125.05 o 
  12   3   2      326.20      413.48     86.36 o 
 -12   4   2      263.32      310.82     81.41 o 
 -11   4   2      266.84      284.87     47.57 o 
 -10   4   2      139.47      145.70     24.82 o 
  -9   4   2       63.14       66.11     16.19 o 
  -8   4   2     1616.42     1538.27     54.69 o 
  -7   4   2     3223.67     3360.09     75.37 o 
  -6   4   2     1144.09     1059.73     41.32 o 
  -5   4   2      328.30      368.92     26.87 o 
  -4   4   2       29.73       10.71      7.40 o 
  -3   4   2       79.25      110.10     10.18 o 
  -2   4   2      200.76      192.35      9.92 o 
  -1   4   2      398.53      327.28     30.68 o 
   0   4   2      651.58      656.48     17.44 o 
   1   4   2      179.24      188.59     12.87 o 
   2   4   2    16689.52    17344.14    205.60 o 
   3   4   2     4162.07     4159.39     56.22 o 
   4   4   2     2756.42     2779.23     65.30 o 
   5   4   2      135.03      159.06     22.07 o 
   6   4   2      520.18      540.78     58.95 o 
   7   4   2      463.89      451.41     38.14 o 
   8   4   2       89.48      113.28     22.14 o 
   9   4   2       71.05      113.26     25.91 o 
  10   4   2      142.45      200.91     82.87 o 
  11   4   2       71.90       61.15     29.07 o 
 -12   5   2        6.57       85.91     32.39 o 
 -11   5   2       21.53       14.67     16.63 o 
 -10   5   2       65.46       80.82     23.40 o 
  -9   5   2       73.98      113.72     26.30 o 
  -8   5   2      352.45      354.46     40.75 o 
  -7   5   2      683.66      695.92     43.18 o 
  -6   5   2     2018.87     2005.14     57.72 o 
  -5   5   2      182.40      166.42     19.55 o 
  -4   5   2     6164.40     5855.40     82.54 o 
  -3   5   2       59.20       47.54      7.02 o 
  -2   5   2       18.54        9.64      7.68 o 
  -1   5   2      190.98      176.10     17.95 o 
   0   5   2      913.27      869.26     20.65 o 
   1   5   2      977.86     1020.83     25.08 o 
   2   5   2     5430.33     5577.61     66.53 o 
   3   5   2       81.77      128.77     13.64 o 
   4   5   2     2398.08     2265.49     54.52 o 
   5   5   2     1078.62     1038.72     46.53 o 
   6   5   2      813.28      842.70     72.39 o 
   7   5   2      121.38      161.60     24.44 o 
   8   5   2      146.24      160.45     26.32 o 
   9   5   2      447.76      436.34     96.68 o 
  10   5   2      152.82      202.44     40.65 o 
  11   5   2      224.12      228.28     44.51 o 
 -11   6   2      343.85      313.15     43.45 o 
 -10   6   2       80.92       62.84     34.49 o 
  -9   6   2       14.70       19.83     13.04 o 
  -8   6   2       24.79       36.66     14.54 o 
  -7   6   2       72.39       94.75     23.30 o 
  -6   6   2      904.36      912.64     60.75 o 
  -5   6   2      527.09      556.77     45.65 o 
  -4   6   2      244.14      334.30     34.45 o 
  -3   6   2      792.80      717.35     40.21 o 
  -2   6   2      100.10      111.44     15.31 o 
  -1   6   2     7177.34     6992.55     91.04 o 
   0   6   2     1101.32     1129.44     23.93 o 
   1   6   2       69.63       61.75      9.93 o 
   2   6   2      522.07      586.86     33.06 o 
   3   6   2     2565.73     2266.87     53.19 o 
   4   6   2      156.03      165.62     25.10 o 
   5   6   2      135.98      176.67     26.98 o 
   6   6   2      454.12      438.98     72.41 o 
   7   6   2     1594.99     1471.80     76.43 o 
   8   6   2      497.42      478.76     50.82 o 
   9   6   2      253.85      309.31     43.33 o 
  10   6   2       37.83       66.14     23.29 o 
 -10   7   2      183.26      212.39     36.24 o 
  -9   7   2        4.83       29.19     18.40 o 
  -8   7   2      302.67      275.45     40.46 o 
  -7   7   2      447.34      423.18     54.05 o 
  -6   7   2       52.16       37.73     23.44 o 
  -5   7   2      121.62      138.21     26.01 o 
  -4   7   2     5101.08     4927.88    108.75 o 
  -3   7   2      210.17      171.36     24.91 o 
  -2   7   2      912.02      934.37     60.40 o 
  -1   7   2     1112.59     1040.73     53.37 o 
   0   7   2     3725.89     3470.54     86.32 o 
   1   7   2       31.91       21.36     15.53 o 
   2   7   2     1387.52     1464.26     55.74 o 
   3   7   2        4.27       22.19     13.89 o 
   4   7   2      754.02      833.02     55.70 o 
   5   7   2      174.26      165.97     28.73 o 
   6   7   2     2086.96     1954.95     75.94 o 
   7   7   2      232.32      257.06     35.20 o 
   8   7   2       19.54       49.93     21.31 o 
   9   7   2      118.22       83.74     25.65 o 
  10   7   2      272.59      208.44     48.41 o 
 -10   8   2      138.59      137.37     31.01 o 
  -9   8   2        0.31       -5.68     16.61 o 
  -8   8   2      145.20      219.41     35.36 o 
  -7   8   2      374.15      418.00     45.01 o 
  -6   8   2      104.40       81.63     28.78 o 
  -5   8   2      815.28      739.29     75.14 o 
  -4   8   2      138.07       94.02     30.00 o 
  -3   8   2      726.72      750.13     71.53 o 
  -2   8   2      495.98      440.04     41.91 o 
  -1   8   2     4246.69     3997.53    120.31 o 
   0   8   2       86.82      113.72     23.60 o 
   1   8   2       70.37      104.51     22.97 o 
   2   8   2       11.88       27.67     13.99 o 
   3   8   2      779.34      868.38     77.73 o 
   4   8   2       88.53       98.79     69.94 o 
   5   8   2      150.75      165.62     40.51 o 
   6   8   2        4.97        7.14     18.06 o 
   7   8   2      532.32      566.48    107.95 o 
   8   8   2       18.57        7.63     21.78 o 
   9   8   2      949.61      824.86     71.01 o 
  -9   9   2       18.71       31.03     28.16 o 
  -8   9   2      452.85      488.09     70.75 o 
  -7   9   2        1.69       27.09     22.89 o 
  -6   9   2       15.38       57.23     28.81 o 
  -5   9   2       86.54       83.59     39.13 o 
  -4   9   2     1106.02     1086.99     93.24 o 
  -3   9   2      568.77      561.28     65.43 o 
  -2   9   2       92.25       69.46     27.97 o 
  -1   9   2       49.12       45.46     16.27 o 
   0   9   2      441.96      422.75     43.06 o 
   1   9   2      151.24      175.61     28.75 o 
   2   9   2      256.59      313.57     59.82 o 
   3   9   2       31.24       17.93     20.92 o 
   4   9   2      133.82      132.97     87.04 o 
   5   9   2        3.51        7.24     25.41 o 
   6   9   2      662.46      661.84     79.68 o 
   7   9   2       44.96       45.89     28.34 o 
   8   9   2       18.40       -8.88     30.36 o 
  -8  10   2       42.88      -10.17     26.96 o 
  -7  10   2      531.06      494.98     70.29 o 
  -6  10   2      122.78       68.78     50.60 o 
  -5  10   2      109.38      165.37     85.69 o 
  -4  10   2       52.74       88.31     35.08 o 
  -3  10   2      730.82      722.44     76.91 o 
  -2  10   2      345.34      317.19     51.01 o 
  -1  10   2      223.09      188.95     26.36 o 
   0  10   2       54.37       49.04     16.18 o 
   1  10   2       29.21       26.13     22.47 o 
   2  10   2        6.23       36.58     21.22 o 
   3  10   2      495.36      559.32     69.49 o 
   4  10   2       47.73       29.43     24.61 o 
   5  10   2       76.01       73.72     32.54 o 
   6  10   2        0.89       20.94     22.62 o 
   7  10   2      264.26      313.91     58.98 o 
  -6  11   2       90.35       95.80     36.69 o 
  -5  11   2      489.71      375.26     62.66 o 
  -4  11   2      298.00      269.72     52.32 o 
  -3  11   2       15.49       25.54     42.96 o 
  -2  11   2      109.74       91.59     22.96 o 
  -1  11   2       10.44       10.14     20.41 o 
   0  11   2        8.83       24.72     17.72 o 
   1  11   2      575.32      683.67     76.99 o 
   2  11   2      150.41      233.26     46.99 o 
   3  11   2       13.15       64.11     28.72 o 
   4  11   2       79.63       80.84     29.85 o 
   5  11   2       85.44       96.43     36.36 o 
  -3  12   2      264.34      238.85     38.76 o 
  -2  12   2      294.55      257.97     40.54 o 
  -1  12   2       65.57      110.95     40.01 o 
   0  12   2       30.06       59.60     25.12 o 
   1  12   2       12.03       10.90     19.53 o 
   2  12   2       37.03       90.71     33.87 o 
   3  12   2       18.62       34.45     25.61 o 
 -13   0   3     1141.37     1106.52    151.58 o 
 -11   0   3        2.59      -36.43     24.29 o 
  -9   0   3      717.44      681.00     96.26 o 
  -7   0   3     3024.51     2795.62    153.16 o 
  -5   0   3      605.69      646.74     35.83 o 
  -3   0   3     2142.75     1880.64     47.87 o 
  -1   0   3    12548.66    12970.78    144.08 o 
   1   0   3     5550.80     6276.57    134.04 o 
   3   0   3     2637.32     2544.09    100.76 o 
   5   0   3      100.65      108.92     21.87 o 
   7   0   3     4959.88     4501.03    205.34 o 
   9   0   3      564.65      638.27    101.21 o 
  11   0   3      359.43      448.01     92.66 o 
 -13   1   3       54.40       65.49     34.28 o 
 -12   1   3      597.31      657.16     79.36 o 
 -11   1   3       28.77       21.56     22.66 o 
 -10   1   3     3967.16     3736.09    170.25 o 
  -9   1   3       28.70       15.42     24.43 o 
  -8   1   3       57.27       65.83     20.03 o 
  -7   1   3      131.78      150.03     23.18 o 
  -6   1   3     2460.86     2341.68     57.13 o 
  -5   1   3      124.87      170.25     13.94 o 
  -4   1   3     2926.91     2737.29     44.28 o 
  -3   1   3      177.34      181.39     14.57 o 
  -2   1   3      110.60       99.02     10.84 o 
  -1   1   3       76.88       69.83      8.74 o 
   0   1   3     6146.67     6273.21     61.67 o 
   1   1   3     6054.64     6200.61     65.26 o 
   2   1   3       56.67       62.39     13.03 o 
   3   1   3      487.88      516.00     32.79 o 
   4   1   3     9434.09     9483.28    128.74 o 
   5   1   3        2.10      -10.82     12.20 o 
   6   1   3     2688.91     2656.71     58.57 o 
   7   1   3      115.11      108.82     31.50 o 
   8   1   3       81.42      106.88     24.74 o 
   9   1   3      488.04      515.29     78.49 o 
  10   1   3      120.50      190.57     45.79 o 
  11   1   3      134.68      120.77     76.02 o 
  12   1   3       47.00      113.09     39.60 o 
 -13   2   3      314.74      308.27     63.87 o 
 -12   2   3      243.61      206.07     49.93 o 
 -11   2   3      251.88      264.96     55.55 o 
 -10   2   3       32.61       76.73     37.11 o 
  -9   2   3      173.53      256.23     33.51 o 
  -8   2   3      791.45      863.28     55.55 o 
  -7   2   3     6254.77     5922.89     97.21 o 
  -6   2   3      467.77      496.20     31.59 o 
  -5   2   3      958.95     1144.91     66.55 o 
  -4   2   3      198.19      224.08     18.45 o 
  -3   2   3      101.64      164.78     18.57 o 
  -2   2   3        3.20        4.20      4.95 o 
  -1   2   3      248.55      255.16     22.61 o 
   0   2   3     4373.05     4384.67     50.60 o 
   1   2   3     1421.92     1492.12     29.91 o 
   2   2   3     7511.08     7535.39     74.24 o 
   3   2   3    11598.04    11867.48    124.89 o 
   4   2   3     5845.08     6366.60    104.25 o 
   5   2   3     3762.84     3800.82     74.36 o 
   6   2   3      842.68      889.15     54.44 o 
   7   2   3      726.44      683.03     50.19 o 
   8   2   3      155.92      223.49     33.91 o 
   9   2   3      408.97      429.83     45.63 o 
  10   2   3      245.94      215.97     85.69 o 
  11   2   3      223.47      271.24     51.74 o 
  12   2   3       11.62       50.64     30.69 o 
 -12   3   3       21.84       21.13     28.79 o 
 -11   3   3      411.84      411.55     59.44 o 
 -10   3   3     2405.76     2187.89     80.68 o 
  -9   3   3       36.29       49.78     17.63 o 
  -8   3   3      624.58      620.42     42.05 o 
  -7   3   3      999.61      919.29     47.38 o 
  -6   3   3     1050.01     1076.43     43.71 o 
  -5   3   3      676.18      646.91     35.01 o 
  -4   3   3      491.18      440.81     26.09 o 
  -3   3   3     1640.49     1622.75     35.71 o 
  -2   3   3     1039.61     1030.47     23.70 o 
  -1   3   3     4251.92     4011.33     48.98 o 
   0   3   3     4089.32     3935.32     46.00 o 
   1   3   3    12066.53    12403.47    101.72 o 
   2   3   3     2404.62     2433.91     39.58 o 
   3   3   3       53.19       99.19     11.74 o 
   4   3   3     8319.06     8702.32    112.99 o 
   5   3   3     3534.12     3366.98     71.61 o 
   6   3   3     1253.94     1304.97     50.58 o 
   7   3   3        8.28       28.02     14.70 o 
   8   3   3      355.83      337.32     40.92 o 
   9   3   3      384.29      482.88     47.91 o 
  10   3   3      445.15      418.25     58.19 o 
  11   3   3      893.91      960.45    192.52 o 
 -12   4   3       72.21       40.48     37.33 o 
 -11   4   3      158.68      283.38     62.97 o 
 -10   4   3       43.98       38.35     17.03 o 
  -9   4   3      187.55      210.55     31.49 o 
  -8   4   3     1359.80     1327.10     66.08 o 
  -7   4   3     6063.82     5768.89    101.58 o 
  -6   4   3      361.42      424.50     32.63 o 
  -5   4   3      122.22      190.90     19.95 o 
  -4   4   3     1833.44     1757.07     42.48 o 
  -3   4   3     3906.29     3899.31     49.42 o 
  -2   4   3      545.80      503.25     16.11 o 
  -1   4   3      506.66      515.24     34.34 o 
   0   4   3      756.71      830.22     21.53 o 
   1   4   3     3281.33     3340.36     46.65 o 
   2   4   3    12139.85    12727.74    127.06 o 
   3   4   3    13268.76    13775.61    123.76 o 
   4   4   3        3.73        7.12      6.71 o 
   5   4   3      322.74      426.97     33.14 o 
   6   4   3      473.72      438.43     35.83 o 
   7   4   3      322.79      315.23     33.11 o 
   8   4   3      244.87      307.49     34.08 o 
   9   4   3        2.74       31.13     19.80 o 
  10   4   3       12.74       25.26     19.02 o 
  11   4   3       57.79       94.20     40.71 o 
 -12   5   3       34.48       88.16     38.68 o 
 -11   5   3      152.98      199.32     34.82 o 
 -10   5   3       61.19       64.37     21.03 o 
  -9   5   3     1133.47     1160.10     75.26 o 
  -8   5   3      448.52      399.21     67.70 o 
  -7   5   3     3281.00     3184.98     75.11 o 
  -6   5   3      506.95      566.71     45.25 o 
  -5   5   3     3029.86     2981.10     62.11 o 
  -4   5   3     1221.70     1151.01     43.37 o 
  -3   5   3      145.32      166.14     21.92 o 
  -2   5   3      520.43      554.22     39.80 o 
  -1   5   3      232.42      247.21     21.71 o 
   0   5   3     3135.72     3103.23     44.52 o 
   1   5   3     4953.28     5078.85     62.58 o 
   2   5   3        1.46       18.92      7.70 o 
   3   5   3     1563.84     1469.62     35.57 o 
   4   5   3     1280.91     1264.30     52.65 o 
   5   5   3     1422.04     1288.50     47.04 o 
   6   5   3      404.74      487.69     38.39 o 
   7   5   3        0.51        0.57     10.62 o 
   8   5   3      455.48      388.13     51.03 o 
   9   5   3      276.21      285.40     40.37 o 
  10   5   3      270.05      279.66     50.72 o 
  11   5   3      270.47      338.63     54.34 o 
 -11   6   3        0.83        3.56     21.09 o 
 -10   6   3       59.65       85.75     27.39 o 
  -9   6   3        0.30       -6.01     17.56 o 
  -8   6   3      304.94      395.03     43.69 o 
  -7   6   3      607.45      629.57     52.61 o 
  -6   6   3      428.61      427.24     42.15 o 
  -5   6   3      797.46      845.07     55.50 o 
  -4   6   3     1539.53     1392.38     56.03 o 
  -3   6   3     2638.32     2767.46     58.50 o 
  -2   6   3     1481.19     1457.42     42.14 o 
  -1   6   3     1379.98     1488.26     57.75 o 
   0   6   3       44.64       76.53      9.34 o 
   1   6   3      989.79     1033.40     28.02 o 
   2   6   3      585.92      603.67     28.13 o 
   3   6   3      464.53      564.63     34.31 o 
   4   6   3       34.61       39.13     18.17 o 
   5   6   3       71.27       76.40     20.79 o 
   6   6   3      752.46      836.21     61.31 o 
   7   6   3      913.17      853.77     64.70 o 
   8   6   3      925.26      910.37    103.15 o 
   9   6   3       55.87       21.18     18.77 o 
  10   6   3        1.72       26.16     21.01 o 
 -11   7   3      165.07      237.18     39.94 o 
 -10   7   3      117.54       86.37     25.95 o 
  -9   7   3      560.04      659.44     68.92 o 
  -8   7   3       53.35       43.40     19.82 o 
  -7   7   3       51.17       87.99     21.92 o 
  -6   7   3      214.01      158.85     29.02 o 
  -5   7   3     4407.52     4340.32    106.94 o 
  -4   7   3     1907.29     1875.61     77.38 o 
  -3   7   3      549.66      636.93     69.02 o 
  -2   7   3       88.83       79.73     14.44 o 
  -1   7   3     3578.11     3313.21     83.96 o 
   0   7   3      170.92      203.65     28.11 o 
   1   7   3      831.51      886.79     55.27 o 
   2   7   3      178.69      243.37     48.23 o 
   3   7   3      763.93      726.61     68.59 o 
   4   7   3       27.63       46.48     19.40 o 
   5   7   3     1041.14     1051.14     60.65 o 
   6   7   3      206.14      217.23     32.78 o 
   7   7   3        3.16       17.98     17.70 o 
   8   7   3      300.73      242.14     79.87 o 
   9   7   3      107.17      179.21     36.94 o 
  10   7   3        0.17       16.05     18.98 o 
 -10   8   3       11.21       25.11     23.09 o 
  -9   8   3       20.17        3.94     15.65 o 
  -8   8   3      664.39      606.77     58.33 o 
  -7   8   3        1.39       40.30     15.66 o 
  -6   8   3      129.67      163.00     37.37 o 
  -5   8   3       20.14       66.24     32.84 o 
  -4   8   3     1279.13     1186.99     91.58 o 
  -3   8   3      134.77      149.47     34.32 o 
  -2   8   3     1644.35     1688.77     64.56 o 
  -1   8   3      127.43      102.45     19.31 o 
   0   8   3      121.90      132.47     33.87 o 
   1   8   3       58.36       64.77     19.36 o 
   2   8   3      407.87      464.52     57.01 o 
   3   8   3       25.70        4.12     16.19 o 
   4   8   3      287.19      309.95     50.50 o 
   5   8   3       10.05       48.99     26.04 o 
   6   8   3      397.59      502.02     66.60 o 
   7   8   3       46.11       33.03     27.30 o 
   8   8   3      642.94      570.80     75.83 o 
   9   8   3        9.68       -6.77     50.38 o 
  -9   9   3       76.80      166.52     45.15 o 
  -8   9   3       42.74       19.89     41.83 o 
  -7   9   3       10.28       44.91     29.10 o 
  -6   9   3       29.01       16.38     20.88 o 
  -5   9   3      228.68      277.23     49.29 o 
  -4   9   3      227.25      187.44     40.33 o 
  -3   9   3      172.25      184.54     59.15 o 
  -2   9   3      429.97      471.58     60.10 o 
  -1   9   3     1866.02     1756.72    143.74 o 
   0   9   3      407.65      440.56     45.19 o 
   1   9   3      294.11      329.62     38.64 o 
   2   9   3       26.75       38.72     23.09 o 
   3   9   3      282.70      326.17     50.83 o 
   4   9   3       43.00       93.50     30.20 o 
   5   9   3      176.80      252.01     49.70 o 
   6   9   3        7.82       15.60     25.21 o 
   7   9   3        9.07       12.58     35.08 o 
   8   9   3        0.14       11.70     87.49 o 
  -8  10   3      324.68      354.34     61.83 o 
  -7  10   3      107.04      114.67     37.91 o 
  -6  10   3       50.67       48.35     28.63 o 
  -5  10   3        0.82        2.21     21.20 o 
  -4  10   3      355.99      291.92     51.15 o 
  -3  10   3      258.46      208.13     55.55 o 
  -2  10   3     1175.63     1153.10     76.11 o 
  -1  10   3      108.67      152.47     24.44 o 
   0  10   3        1.95        6.50     12.54 o 
   1  10   3      485.28      588.23    134.72 o 
   2  10   3      476.26      515.60     66.33 o 
   3  10   3       73.78       76.49     29.90 o 
   4  10   3       13.57       36.79     26.95 o 
   5  10   3        0.72       24.36     25.07 o 
   6  10   3      220.84      278.27     55.81 o 
   7  10   3       64.30       69.54     34.90 o 
  -6  11   3      305.46      277.47     56.80 o 
  -5  11   3       43.87       73.89     31.18 o 
  -4  11   3      152.91      170.21     41.18 o 
  -3  11   3        5.11      -15.72     18.29 o 
  -2  11   3       38.94       57.34     20.26 o 
  -1  11   3       61.70       87.72     24.52 o 
   0  11   3     1087.29      927.39     60.69 o 
   1  11   3      356.22      410.30     61.46 o 
   2  11   3        8.43       28.22     25.41 o 
   3  11   3       32.79      111.79     35.48 o 
   4  11   3      106.78      144.13     40.92 o 
   5  11   3      147.98      100.09     37.92 o 
  -3  12   3       96.56      118.50     27.48 o 
  -2  12   3      497.15      431.57     50.17 o 
  -1  12   3      123.95      107.94     27.03 o 
   0  12   3       48.49       34.66     21.70 o 
   1  12   3      179.47      139.15     32.11 o 
   2  12   3       36.65      106.29     34.77 o 
 -12   0   4       39.28      174.97     57.13 o 
 -10   0   4     1517.68     1447.02    148.89 o 
  -8   0   4      105.79       72.87     37.78 o 
  -6   0   4      199.19      243.12     29.07 o 
  -4   0   4     2254.71     2053.50     56.19 o 
  -2   0   4     8201.63     8345.50    114.57 o 
   0   0   4     6450.24     6618.45    111.33 o 
   2   0   4     8942.17     9315.90    203.31 o 
   4   0   4       95.74       99.41     36.43 o 
   6   0   4    12067.76    11949.83    265.38 o 
   8   0   4        5.10       -4.05     36.43 o 
  10   0   4       80.00      111.10     51.28 o 
 -13   1   4      264.77      212.60     47.89 o 
 -12   1   4        6.81       23.05     24.21 o 
 -11   1   4      248.58      141.31     37.33 o 
 -10   1   4        2.97      -10.64     21.20 o 
  -9   1   4     1366.14     1372.73     95.49 o 
  -8   1   4        2.78       -2.54     12.57 o 
  -7   1   4     2938.42     2691.23     88.39 o 
  -6   1   4      706.84      799.67     30.01 o 
  -5   1   4     3402.79     3219.93     48.70 o 
  -4   1   4     1172.43     1280.11     27.28 o 
  -3   1   4      533.59      554.58     17.20 o 
  -2   1   4      752.59      746.91     17.41 o 
  -1   1   4    13183.55    13533.69    131.76 o 
   0   1   4        1.63       -1.28      6.59 o 
   1   1   4       22.35       31.65      8.03 o 
   2   1   4      628.29      650.19     28.76 o 
   3   1   4     8230.06     8407.71    251.67 o 
   4   1   4      262.60      217.90     37.33 o 
   5   1   4     6278.05     5999.96    108.71 o 
   6   1   4      342.75      343.84     64.31 o 
   7   1   4      592.97      669.73     50.38 o 
   8   1   4      105.57       88.11     23.68 o 
   9   1   4     1843.05     1761.67    106.16 o 
  10   1   4       72.64       62.42     32.25 o 
  11   1   4      441.46      522.48     69.81 o 
 -13   2   4       87.04      118.73     39.00 o 
 -12   2   4       80.98       97.38     35.20 o 
 -11   2   4        3.21       43.05     19.10 o 
 -10   2   4      470.32      140.08    140.56 o 
  -9   2   4      684.47      743.92     66.22 o 
  -8   2   4     5526.66     5401.70    186.22 o 
  -7   2   4     1991.27     2162.95     58.03 o 
  -6   2   4      163.14      208.38     23.83 o 
  -5   2   4      534.32      661.51     33.81 o 
  -4   2   4     2228.23     2064.60     44.25 o 
  -3   2   4     3384.85     3329.93     51.71 o 
  -2   2   4     5373.73     5265.77     94.80 o 
  -1   2   4        0.98       -3.87      3.77 o 
   0   2   4      624.93      734.39     28.59 o 
   1   2   4     1437.87     1610.66     33.71 o 
   2   2   4     2533.38     2518.00     45.94 o 
   3   2   4     3138.64     3407.88     62.75 o 
   4   2   4       85.54      101.16     16.67 o 
   5   2   4       69.39       51.93     16.00 o 
   6   2   4     2003.76     1865.74     64.88 o 
   7   2   4      171.48      186.61     30.20 o 
   8   2   4      350.31      342.45     41.43 o 
   9   2   4      299.44      321.23     39.30 o 
  10   2   4      219.50      263.00    122.80 o 
  11   2   4        1.24       14.71     47.68 o 
 -12   3   4      307.75      303.15     51.98 o 
 -11   3   4     1045.49     1063.48     92.53 o 
 -10   3   4        3.19       35.49     22.25 o 
  -9   3   4      271.81      281.94     31.28 o 
  -8   3   4      471.52      455.66     36.55 o 
  -7   3   4     4591.49     4439.14     85.71 o 
  -6   3   4     2531.57     2652.88     81.74 o 
  -5   3   4      805.58      757.90     38.70 o 
  -4   3   4      443.46      472.18     28.63 o 
  -3   3   4        1.46        7.57      5.58 o 
  -2   3   4     3143.76     3032.85     46.78 o 
  -1   3   4      985.97      934.21     27.86 o 
   0   3   4      649.78      631.04     21.32 o 
   1   3   4     1079.03     1069.16     26.56 o 
   2   3   4       21.56       35.48      8.43 o 
   3   3   4     2437.11     2405.53     44.69 o 
   4   3   4     2316.67     2149.24     54.60 o 
   5   3   4     1390.93     1264.02     47.73 o 
   6   3   4        1.10        0.56     12.44 o 
   7   3   4      102.38      110.64     26.51 o 
   8   3   4      500.86      525.64     48.84 o 
   9   3   4      964.41     1014.82     70.44 o 
  10   3   4      878.01      978.92    151.36 o 
  11   3   4       11.65       58.22     27.51 o 
 -12   4   4      133.07       86.36     41.83 o 
 -11   4   4      154.66      199.73     44.53 o 
 -10   4   4      390.34      377.55     37.09 o 
  -9   4   4     1685.26     1626.99     58.97 o 
  -8   4   4     4478.20     4661.02    119.01 o 
  -7   4   4       10.90       -0.20     10.81 o 
  -6   4   4      721.29      837.87     39.97 o 
  -5   4   4      880.62      951.49     37.71 o 
  -4   4   4     3173.05     3063.88     45.71 o 
  -3   4   4     1452.61     1354.34     28.60 o 
  -2   4   4       40.36       75.79      8.53 o 
  -1   4   4      310.47      417.78     24.34 o 
   0   4   4      823.82      845.77     31.07 o 
   1   4   4    10116.30    10460.91     98.59 o 
   2   4   4      226.00      194.33     16.55 o 
   3   4   4     1125.42     1153.68     36.67 o 
   4   4   4       60.03      135.23     15.55 o 
   5   4   4      579.50      600.13     44.86 o 
   6   4   4      935.49      869.96     63.30 o 
   7   4   4      190.56      247.16     40.90 o 
   8   4   4       88.99      116.20     23.38 o 
   9   4   4       19.92       11.49     34.20 o 
  10   4   4      139.97      143.88     30.49 o 
  11   4   4      341.52      415.97     62.32 o 
 -12   5   4       62.76       83.66     42.73 o 
 -11   5   4      154.59      124.04     29.54 o 
 -10   5   4     1133.50     1249.77    109.57 o 
  -9   5   4      451.83      523.57     50.60 o 
  -8   5   4     1198.55     1214.53     73.57 o 
  -7   5   4     3279.53     2846.53    112.45 o 
  -6   5   4     2831.36     2671.56     63.43 o 
  -5   5   4      945.75      966.46     39.25 o 
  -4   5   4        2.35       13.32     10.64 o 
  -3   5   4      525.22      572.93     20.02 o 
  -2   5   4      428.29      393.40     17.05 o 
  -1   5   4      980.66      911.07     30.20 o 
   0   5   4     5211.07     5123.73     63.13 o 
   1   5   4     1303.78     1371.79     32.73 o 
   2   5   4      229.52      231.82     24.98 o 
   3   5   4       74.75       76.47     13.40 o 
   4   5   4     3396.26     3352.03     59.61 o 
   5   5   4      254.41      238.95     27.43 o 
   6   5   4       18.81       20.44     14.58 o 
   7   5   4        0.48       16.77     17.59 o 
   8   5   4      870.61     1006.99     61.02 o 
   9   5   4      637.75      643.98     61.30 o 
  10   5   4      212.70      227.41     47.71 o 
 -11   6   4       12.95       64.56     20.43 o 
 -10   6   4      150.99      141.84     28.35 o 
  -9   6   4      618.57      675.23     57.80 o 
  -8   6   4      354.49      345.74     41.22 o 
  -7   6   4       24.31       53.75     18.03 o 
  -6   6   4      230.09      232.96     31.42 o 
  -5   6   4      895.99      974.13     60.03 o 
  -4   6   4      954.40     1019.08     76.50 o 
  -3   6   4     3980.92     3866.34    121.16 o 
  -2   6   4       96.41       97.52     15.75 o 
  -1   6   4       16.23       20.46      8.66 o 
   0   6   4     1112.34     1062.22     32.05 o 
   1   6   4     1159.72     1077.39     31.11 o 
   2   6   4     1095.27     1141.63     33.98 o 
   3   6   4     1119.34     1058.40     38.32 o 
   4   6   4        1.83       11.49     15.04 o 
   5   6   4      459.43      488.84     45.72 o 
   6   6   4      160.72      249.66     33.61 o 
   7   6   4      366.69      433.97     46.79 o 
   8   6   4       10.32       30.54     20.64 o 
   9   6   4        1.39       17.93     25.32 o 
  10   6   4       68.21       77.78     37.20 o 
 -11   7   4        0.49       63.76     25.68 o 
 -10   7   4       94.10      131.02     29.69 o 
  -9   7   4       50.50       77.62     24.37 o 
  -8   7   4       49.33       47.04     19.53 o 
  -7   7   4       18.41       11.33     28.39 o 
  -6   7   4     2596.45     2436.06     83.11 o 
  -5   7   4     2155.83     2082.61     73.07 o 
  -4   7   4       86.73       84.73     21.09 o 
  -3   7   4      110.68      103.27     28.63 o 
  -2   7   4     2448.33     2521.71     58.54 o 
  -1   7   4        8.07       16.85     14.06 o 
   0   7   4     1034.23     1046.07     54.73 o 
   1   7   4      465.44      446.15     40.68 o 
   2   7   4       93.32      132.89     28.11 o 
   3   7   4      164.15      250.93     43.19 o 
   4   7   4     1712.81     1645.99     65.73 o 
   5   7   4        1.52        8.00     14.48 o 
   6   7   4       10.51       40.64     17.88 o 
   7   7   4        1.60        0.61     16.95 o 
   8   7   4      406.40      489.64     55.39 o 
   9   7   4       70.34      107.63     26.95 o 
 -10   8   4       18.52       63.61     20.04 o 
  -9   8   4      188.15      291.78     59.97 o 
  -8   8   4       42.78       45.61     18.51 o 
  -7   8   4      152.32      199.53     31.57 o 
  -6   8   4       12.58       24.74     21.31 o 
  -5   8   4      647.21      549.05     65.05 o 
  -4   8   4        9.76       27.15     41.38 o 
  -3   8   4     1497.95     1567.95     83.29 o 
  -2   8   4        1.28       -3.64     16.34 o 
  -1   8   4        1.11       -1.05     12.97 o 
   0   8   4       18.52       17.86     15.22 o 
   1   8   4      648.51      741.84     53.69 o 
   2   8   4       24.29       35.94     17.50 o 
   3   8   4      122.26      132.78     34.28 o 
   4   8   4       74.11       92.46     29.49 o 
   5   8   4      383.58      315.59     65.45 o 
   6   8   4       59.12       71.18     28.24 o 
   7   8   4      442.92      468.64     66.15 o 
   8   8   4        1.99       -4.44     32.61 o 
  -9   9   4        1.71       15.10     25.13 o 
  -8   9   4        0.66       40.12     56.45 o 
  -7   9   4       40.77       74.87     38.46 o 
  -6   9   4      280.62      333.08    112.00 o 
  -5   9   4      134.73      104.72     33.23 o 
  -4   9   4      155.61      161.50     37.77 o 
  -3   9   4     1438.53     1509.89    107.02 o 
  -2   9   4     2873.78     2595.94     89.11 o 
  -1   9   4       34.49       35.23     14.09 o 
   0   9   4      737.11      717.41     55.97 o 
   1   9   4       17.23       26.56     25.87 o 
   2   9   4      147.56      180.09     38.69 o 
   3   9   4       27.13       39.39     26.76 o 
   4   9   4      358.60      251.89     48.82 o 
   5   9   4       16.18       24.61     24.86 o 
   6   9   4        7.47        0.12     26.31 o 
   7   9   4       49.76       50.41     31.45 o 
  -8  10   4       80.33       72.57     32.85 o 
  -7  10   4      118.71      112.89     36.69 o 
  -6  10   4       23.87       21.61     20.70 o 
  -5  10   4       67.76       35.29     26.05 o 
  -4  10   4       36.43       47.88     26.68 o 
  -3  10   4     1350.08     1491.38    111.62 o 
  -2  10   4      281.33      239.84     35.12 o 
  -1  10   4       30.00       23.20     14.03 o 
   0  10   4      310.44      337.55     41.78 o 
   1  10   4      794.72      852.55     80.92 o 
   2  10   4      313.66      246.54     71.74 o 
   3  10   4       10.36       53.36     28.34 o 
   4  10   4        8.28       -8.16     17.93 o 
   5  10   4      346.45      331.83     59.16 o 
   6  10   4        4.64        5.99     26.76 o 
  -6  11   4      133.02      207.48     52.39 o 
  -5  11   4      144.32      160.37     42.62 o 
  -4  11   4        0.51      -10.84     30.36 o 
  -3  11   4        2.61        9.04     15.45 o 
  -2  11   4      224.14      214.28     44.04 o 
  -1  11   4      344.92      356.19     43.47 o 
   0  11   4      552.73      514.06     49.34 o 
   1  11   4       18.75        6.01     21.38 o 
   2  11   4        0.99      -26.03     26.76 o 
   3  11   4       59.27       96.79     33.92 o 
   4  11   4      119.87      110.15     41.97 o 
   5  11   4      105.56      180.80     44.47 o 
  -3  12   4      259.21      208.49     35.95 o 
  -2  12   4       63.85       75.08     25.68 o 
  -1  12   4       17.73       16.25     32.96 o 
   0  12   4      232.45      260.71     58.92 o 
   1  12   4      199.35      236.37     73.32 o 
   2  12   4      225.74      218.95     49.89 o 
 -13   0   5       58.43        7.20     40.93 o 
 -11   0   5     1123.87     1299.04    144.84 o 
  -9   0   5     2776.32     2468.53    144.84 o 
  -7   0   5     1833.59     1884.41     72.19 o 
  -5   0   5    40724.70    44495.37    467.24 o 
  -3   0   5     1964.07     1829.12     53.53 o 
  -1   0   5      436.65      420.65     25.71 o 
   1   0   5      129.65      124.15     28.34 o 
   3   0   5      435.19      415.62     58.02 o 
   5   0   5     8431.32     8307.89    243.79 o 
   7   0   5      258.93      283.32     48.35 o 
   9   0   5       19.23       -7.20     33.29 o 
  11   0   5      164.86      151.13     61.17 o 
 -13   1   5        8.61       39.60     27.50 o 
 -12   1   5      177.43      204.17     45.32 o 
 -11   1   5        7.96       43.40     27.16 o 
 -10   1   5      294.52      257.21     48.00 o 
  -9   1   5       11.21       10.58     21.45 o 
  -8   1   5     1964.81     1939.41     76.41 o 
  -7   1   5      259.30      262.96     22.47 o 
  -6   1   5     9271.33     9242.73     97.37 o 
  -5   1   5      644.39      748.43     24.13 o 
  -4   1   5     1261.77     1233.34     27.76 o 
  -3   1   5     5796.66     5634.11     59.51 o 
  -2   1   5     3288.08     3099.56     47.08 o 
  -1   1   5       36.86       30.56      9.65 o 
   0   1   5      141.38      188.13     19.06 o 
   1   1   5     1091.72     1273.98     36.73 o 
   2   1   5     5086.42     4981.33    103.36 o 
   3   1   5      405.41      410.15     89.74 o 
   4   1   5     5824.74     5917.91    138.31 o 
   5   1   5      303.00      330.04     42.85 o 
   6   1   5     1163.56     1022.28     53.66 o 
   7   1   5      190.68      252.60     27.37 o 
   8   1   5     1419.60     1375.10     69.34 o 
   9   1   5        0.28       19.17     28.88 o 
  10   1   5       16.71       -2.32     31.04 o 
  11   1   5       12.00       57.37     34.86 o 
 -13   2   5        4.47       14.16     24.80 o 
 -12   2   5        8.65       16.99     24.78 o 
 -11   2   5      403.63      555.35    120.55 o 
 -10   2   5      357.05      286.42     48.19 o 
  -9   2   5     2026.17     1787.06     73.16 o 
  -8   2   5      323.38      377.20     50.45 o 
  -7   2   5        2.89      -12.51      8.34 o 
  -6   2   5      941.67     1080.00     29.03 o 
  -5   2   5    11626.36    11344.08    105.89 o 
  -4   2   5     1166.13     1125.54     50.12 o 
  -3   2   5     2778.90     2811.91     47.85 o 
  -2   2   5        0.85        2.29      4.54 o 
  -1   2   5     3226.37     3231.40     51.61 o 
   0   2   5     3501.85     3571.48     52.01 o 
   1   2   5     2025.74     1903.29     39.86 o 
   2   2   5     3630.27     3773.84     80.57 o 
   3   2   5       11.02       27.71     11.89 o 
   4   2   5        1.87      -12.78      8.52 o 
   5   2   5     3250.26     3074.09     80.83 o 
   6   2   5      194.76      188.21     29.51 o 
   7   2   5     1454.50     1385.29     87.23 o 
   8   2   5       56.17       41.20     21.49 o 
   9   2   5      350.96      368.97     42.87 o 
  10   2   5      225.26      201.64     45.92 o 
  11   2   5      133.06      102.48     36.29 o 
 -12   3   5      652.62      601.26     72.19 o 
 -11   3   5      112.80      117.92     35.76 o 
 -10   3   5      112.45      119.52     26.15 o 
  -9   3   5       25.32       31.65     16.12 o 
  -8   3   5     2016.98     1961.13     59.87 o 
  -7   3   5     1058.61     1073.96     57.65 o 
  -6   3   5      231.02      179.85     20.53 o 
  -5   3   5       39.59       69.60     12.92 o 
  -4   3   5      184.27      185.92     17.61 o 
  -3   3   5      186.96      179.23     15.81 o 
  -2   3   5     8438.25     8274.15     90.35 o 
  -1   3   5     2064.12     2052.36     54.63 o 
   0   3   5     3088.75     3268.66     59.83 o 
   1   3   5      883.97      968.29     29.59 o 
   2   3   5     3816.20     3851.68     63.40 o 
   3   3   5     1775.89     1800.70     41.08 o 
   4   3   5     1360.40     1266.06     44.11 o 
   5   3   5       41.43       64.03     17.14 o 
   6   3   5      274.85      282.30     33.44 o 
   7   3   5      693.93      702.03     58.66 o 
   8   3   5      346.86      362.83     43.72 o 
   9   3   5       80.83       98.13     27.06 o 
  10   3   5        0.39       12.22     24.26 o 
  11   3   5        2.06       55.91     26.88 o 
 -12   4   5       95.32      124.60     49.03 o 
 -11   4   5      253.40      251.09     35.88 o 
 -10   4   5      236.02      300.51     32.80 o 
  -9   4   5       25.15       65.64     44.28 o 
  -8   4   5     2451.95     2380.54     67.15 o 
  -7   4   5     1095.74     1050.02     70.95 o 
  -6   4   5     2059.35     2023.31     54.26 o 
  -5   4   5      909.95      915.80     38.92 o 
  -4   4   5      270.33      254.22     20.86 o 
  -3   4   5     1036.61      953.95     29.48 o 
  -2   4   5     2462.83     2594.74     47.84 o 
  -1   4   5      226.08      212.72     15.21 o 
   0   4   5     1892.38     1924.33     42.40 o 
   1   4   5      567.81      561.90     29.71 o 
   2   4   5     8147.49     8007.19     90.73 o 
   3   4   5     1267.69     1288.87     35.89 o 
   4   4   5       22.10       11.16     12.61 o 
   5   4   5     1332.09     1277.28     50.94 o 
   6   4   5      723.45      770.69     49.02 o 
   7   4   5      182.55      257.23     31.21 o 
   8   4   5        2.60        4.34     19.36 o 
   9   4   5      251.39      288.13     40.76 o 
  10   4   5      571.20      640.04     59.29 o 
 -12   5   5      146.31      129.54     48.58 o 
 -11   5   5      440.46      429.39     48.78 o 
 -10   5   5        5.01       40.45     18.00 o 
  -9   5   5      247.37      256.78     35.36 o 
  -8   5   5      526.80      512.78     55.02 o 
  -7   5   5     1102.25     1149.66     92.25 o 
  -6   5   5     1628.16     1617.80     71.83 o 
  -5   5   5      301.01      315.65     25.50 o 
  -4   5   5      162.41      220.98     16.24 o 
  -3   5   5      100.07       89.64     10.33 o 
  -2   5   5     1340.01     1256.64     41.53 o 
  -1   5   5     3004.90     3138.09     48.66 o 
   0   5   5      370.89      403.34     22.45 o 
   1   5   5      258.61      280.59     19.87 o 
   2   5   5       28.23       35.60      9.81 o 
   3   5   5     6312.09     5941.49     81.87 o 
   4   5   5      215.52      234.95     21.58 o 
   5   5   5       46.71       49.72     15.81 o 
   6   5   5        0.40        2.67     11.64 o 
   7   5   5      744.66      778.85     52.45 o 
   8   5   5       84.75      132.36     37.20 o 
   9   5   5      347.96      314.56     53.25 o 
  10   5   5       69.78       82.21     39.36 o 
 -11   6   5       73.40       55.46     38.66 o 
 -10   6   5      503.88      481.60     49.73 o 
  -9   6   5       12.83       35.96     20.35 o 
  -8   6   5      858.51      850.55     62.72 o 
  -7   6   5      258.04      256.19     57.63 o 
  -6   6   5     3214.19     2992.72     88.76 o 
  -5   6   5      139.63      136.27     25.19 o 
  -4   6   5     2601.06     2380.70    123.22 o 
  -3   6   5     1565.01     1586.24     45.49 o 
  -2   6   5      210.72      259.56     23.16 o 
  -1   6   5      611.14      628.80     31.90 o 
   0   6   5     1253.60     1121.50     46.68 o 
   1   6   5      139.29      173.15     16.33 o 
   2   6   5     3500.07     3538.21     74.75 o 
   3   6   5     1153.15     1155.14     55.41 o 
   4   6   5      530.82      557.34     38.89 o 
   5   6   5      419.69      401.56     42.54 o 
   6   6   5      541.37      596.04     53.56 o 
   7   6   5       18.37       42.57     19.73 o 
   8   6   5        0.28        0.76     15.76 o 
   9   6   5       86.81      110.31     28.98 o 
  10   6   5      199.94      230.06     48.17 o 
 -11   7   5      224.48      222.86     62.82 o 
 -10   7   5       22.75       69.08     21.45 o 
  -9   7   5       83.45       75.21     30.87 o 
  -8   7   5        1.42        4.45     22.89 o 
  -7   7   5     1487.68     1507.32     75.97 o 
  -6   7   5     1461.93     1393.74     69.99 o 
  -5   7   5       79.51       94.31     21.45 o 
  -4   7   5      157.82      173.24     27.47 o 
  -3   7   5     1650.00     1595.72     48.66 o 
  -2   7   5       98.83       93.94     14.83 o 
  -1   7   5      735.64      804.40     61.26 o 
   0   7   5      385.53      403.21     50.40 o 
   1   7   5      231.81      237.51     30.03 o 
   2   7   5        7.40       17.57     15.58 o 
   3   7   5     1467.04     1547.71    137.42 o 
   4   7   5        0.25      -11.69     15.90 o 
   5   7   5       17.60       59.71     20.01 o 
   6   7   5      180.73      142.30     36.19 o 
   7   7   5      446.09      528.17     54.39 o 
   8   7   5      166.56      163.46     42.24 o 
   9   7   5      256.99      308.97     63.92 o 
 -10   8   5      298.77      287.92     41.82 o 
  -9   8   5       42.06       75.38     23.80 o 
  -8   8   5      189.75      224.29     34.37 o 
  -7   8   5        4.08       24.31     14.94 o 
  -6   8   5      632.04      727.14     57.46 o 
  -5   8   5       22.29       21.59     51.28 o 
  -4   8   5     1467.31     1330.36     95.88 o 
  -3   8   5      143.91      152.26     34.67 o 
  -2   8   5       37.81       71.40     17.40 o 
  -1   8   5      563.37      561.28     47.22 o 
   0   8   5     2581.59     2458.86     79.80 o 
   1   8   5      270.01      280.65     34.82 o 
   2   8   5       22.85       19.28     14.02 o 
   3   8   5        0.99       -2.53     15.34 o 
   4   8   5      114.21      112.00     56.45 o 
   5   8   5      111.32      150.48     39.45 o 
   6   8   5      334.64      401.32     62.30 o 
   7   8   5       44.31       87.24     31.76 o 
   8   8   5        0.45      -37.03     29.01 o 
  -9   9   5       89.25       76.11     32.03 o 
  -8   9   5       11.38       30.19     22.73 o 
  -7   9   5      263.89      309.11     69.72 o 
  -6   9   5        0.71       -6.62     36.66 o 
  -5   9   5       31.81       39.58     24.49 o 
  -4   9   5      388.56      360.63     69.27 o 
  -3   9   5     2395.15     2433.36    112.45 o 
  -2   9   5        0.94       14.36     14.94 o 
  -1   9   5     1586.06     1607.17     61.11 o 
   0   9   5       77.06       61.43     40.24 o 
   1   9   5       42.64       19.69     14.27 o 
   2   9   5        2.19       19.03     18.15 o 
   3   9   5      248.77      331.37     52.23 o 
   4   9   5       80.76      138.20     36.73 o 
   5   9   5       90.34       82.33     81.41 o 
   6   9   5        0.24       12.50     23.38 o 
   7   9   5      314.35      256.05     53.60 o 
  -8  10   5       78.41       80.02     36.88 o 
  -7  10   5        0.90       -6.54     25.39 o 
  -6  10   5       40.34      128.56     36.85 o 
  -5  10   5       25.35       41.05     62.30 o 
  -4  10   5      540.52      547.54     68.65 o 
  -3  10   5       12.76       35.19     19.74 o 
  -2  10   5        5.29       33.09     15.33 o 
  -1  10   5       71.26       79.30     19.34 o 
   0  10   5      746.73      794.76     61.92 o 
   1  10   5      566.67      533.32     64.36 o 
   2  10   5      132.13      168.16     71.97 o 
   3  10   5        5.74        6.57     20.28 o 
   4  10   5      181.44      276.19     51.62 o 
   5  10   5       18.47       31.98     55.78 o 
   6  10   5      246.12      272.10     54.88 o 
  -6  11   5       23.49       22.85     24.95 o 
  -5  11   5       10.18        6.46     22.22 o 
  -4  11   5       27.59       52.63     26.61 o 
  -3  11   5      207.32      180.39     33.95 o 
  -2  11   5       79.66       66.40     23.10 o 
  -1  11   5     1304.49     1313.85    144.62 o 
   0  11   5      152.85      122.06     35.37 o 
   1  11   5        2.19       16.87     26.31 o 
   2  11   5       52.54       88.34     33.43 o 
   3  11   5      177.49      169.75     46.04 o 
   4  11   5      133.72      194.55     44.76 o 
  -3  12   5       35.72       55.90     22.76 o 
  -2  12   5       80.03       64.77     24.35 o 
  -1  12   5       79.22       62.61     22.49 o 
   0  12   5      174.61      152.88     38.67 o 
   1  12   5      197.46      213.10     46.41 o 
 -12   0   6      220.68      265.83     69.27 o 
 -10   0   6     1034.51      932.00    117.40 o 
  -8   0   6      262.85      350.36     39.99 o 
  -6   0   6    10233.14    10630.78    172.70 o 
  -4   0   6    25009.87    24786.61    356.92 o 
  -2   0   6     7163.35     7545.38    121.01 o 
   0   0   6     6622.37     6319.31    157.43 o 
   2   0   6     3417.62     3319.11    122.80 o 
   4   0   6     3114.62     2850.41    132.69 o 
   6   0   6     4246.83     4196.68    185.77 o 
   8   0   6      286.83      166.88     60.72 o 
  10   0   6      151.75      177.67     65.67 o 
 -13   1   6      147.71      154.41     42.57 o 
 -12   1   6       96.03      122.11     92.88 o 
 -11   1   6        1.85       36.61     23.89 o 
 -10   1   6      143.72      123.27     34.38 o 
  -9   1   6      192.34      163.15     49.93 o 
  -8   1   6     1298.03     1367.93     57.80 o 
  -7   1   6     3975.48     3900.32     69.93 o 
  -6   1   6       10.92       38.64     19.52 o 
  -5   1   6     2556.82     2559.71     44.67 o 
  -4   1   6     1956.29     2043.53     36.77 o 
  -3   1   6     4289.55     4079.78     50.43 o 
  -2   1   6     2529.50     2607.52     59.60 o 
  -1   1   6     2686.14     2694.14     54.49 o 
   0   1   6       12.69       19.85      9.23 o 
   1   1   6     2179.95     2091.97     52.46 o 
   2   1   6       42.18       23.82     16.06 o 
   3   1   6     6957.77     6995.80    143.75 o 
   4   1   6      174.12      181.77     33.50 o 
   5   1   6      162.02      194.63     37.84 o 
   6   1   6      395.04      371.28     38.48 o 
   7   1   6     3080.98     2741.60     86.79 o 
   8   1   6       26.23       19.62     18.88 o 
   9   1   6       60.88       74.30     49.25 o 
  10   1   6       47.96       39.36     29.13 o 
  11   1   6      623.70      711.14     84.56 o 
 -13   2   6        7.74       35.89     31.49 o 
 -12   2   6       46.05       24.37     26.24 o 
 -11   2   6      154.66      170.48     40.44 o 
 -10   2   6     1981.22     1991.70     96.27 o 
  -9   2   6       64.04       76.90     22.98 o 
  -8   2   6      898.02      866.48     65.90 o 
  -7   2   6       18.91       35.08     13.11 o 
  -6   2   6     1001.12      923.14     29.46 o 
  -5   2   6      924.75      980.55     27.44 o 
  -4   2   6     7497.00     7771.29    106.16 o 
  -3   2   6      759.43      850.56     27.14 o 
  -2   2   6     3175.02     3100.74     69.29 o 
  -1   2   6     2245.50     2277.50     40.68 o 
   0   2   6     5710.73     5524.07     71.05 o 
   1   2   6       26.90       51.98     16.50 o 
   2   2   6       17.05       26.38      8.94 o 
   3   2   6      221.68      283.18     33.77 o 
   4   2   6     5581.08     5460.77    246.49 o 
   5   2   6      584.40      575.12     46.50 o 
   6   2   6     2194.82     2033.89     72.38 o 
   7   2   6       36.52       55.64     20.92 o 
   8   2   6      369.11      351.09     41.66 o 
   9   2   6       63.80      108.00     28.04 o 
  10   2   6      156.94      246.52     50.24 o 
  11   2   6      139.25      153.32     44.18 o 
 -12   3   6      263.28      282.12     50.38 o 
 -11   3   6        7.89       35.34     24.14 o 
 -10   3   6       57.58      102.30     24.51 o 
  -9   3   6      315.31      297.05     31.97 o 
  -8   3   6     2392.47     2325.75     87.52 o 
  -7   3   6     3638.61     3698.30     77.62 o 
  -6   3   6     1397.01     1370.76     43.75 o 
  -5   3   6      225.02      216.27     20.93 o 
  -4   3   6     2939.91     2952.94     56.22 o 
  -3   3   6     8195.80     8155.40    186.91 o 
  -2   3   6      329.83      327.74     20.06 o 
  -1   3   6     1113.49     1110.17     31.29 o 
   0   3   6      430.38      465.48     35.71 o 
   1   3   6     5634.12     5709.93    109.30 o 
   2   3   6        5.62        5.84      8.05 o 
   3   3   6       59.67       60.52     16.17 o 
   4   3   6      222.15      202.43     24.21 o 
   5   3   6      100.67       94.82     34.52 o 
   6   3   6      817.60      831.34     58.86 o 
   7   3   6      954.96     1033.27     97.98 o 
   8   3   6       14.33       22.98     25.03 o 
   9   3   6      129.10      205.16     35.49 o 
  10   3   6       41.22      105.09     35.87 o 
 -12   4   6       82.71      122.35     51.28 o 
 -11   4   6      509.85      532.07     52.67 o 
 -10   4   6      422.50      439.32     38.71 o 
  -9   4   6      355.92      349.57     32.95 o 
  -8   4   6      190.17      170.24     24.46 o 
  -7   4   6      462.55      476.70     35.94 o 
  -6   4   6     1191.47     1171.06     49.41 o 
  -5   4   6     2696.04     2500.49     56.71 o 
  -4   4   6      830.16      844.93     32.65 o 
  -3   4   6       44.04       46.99      9.89 o 
  -2   4   6       82.09      168.71     15.70 o 
  -1   4   6     2867.41     2787.34     51.16 o 
   0   4   6     5721.98     5755.47     78.85 o 
   1   4   6     2007.23     1958.29     43.39 o 
   2   4   6      343.62      386.45     24.40 o 
   3   4   6     1086.87     1135.11     36.71 o 
   4   4   6     1284.22     1151.02     49.50 o 
   5   4   6     1498.85     1541.49     97.90 o 
   6   4   6      419.10      443.09     39.57 o 
   7   4   6      110.97      106.88     26.32 o 
   8   4   6        3.11       22.55     18.33 o 
   9   4   6      159.25      218.67     35.61 o 
  10   4   6      295.52      278.88     44.85 o 
 -12   5   6       62.67       65.67     37.33 o 
 -11   5   6        0.86        9.67     16.61 o 
 -10   5   6       24.00       75.80     25.71 o 
  -9   5   6      272.50      275.49     36.18 o 
  -8   5   6      154.21      318.18     46.11 o 
  -7   5   6     1497.86     1405.44     64.99 o 
  -6   5   6      549.04      598.24     49.41 o 
  -5   5   6      157.78      170.68     19.17 o 
  -4   5   6      990.44     1002.29     29.40 o 
  -3   5   6      678.99      661.78     24.88 o 
  -2   5   6      979.39     1001.61     28.68 o 
  -1   5   6     1213.55     1204.74     44.87 o 
   0   5   6      731.36      773.82     29.41 o 
   1   5   6      854.95      878.19     31.91 o 
   2   5   6     2754.41     2777.95     69.22 o 
   3   5   6      101.74      108.19     16.40 o 
   4   5   6      443.46      434.48     30.63 o 
   5   5   6        3.41       13.68     13.64 o 
   6   5   6      331.57      348.16     35.82 o 
   7   5   6        2.63      -12.46     16.43 o 
   8   5   6      185.32      238.17     32.52 o 
   9   5   6      185.79      172.38     34.53 o 
  10   5   6       10.62       60.62     28.81 o 
 -11   6   6      462.56      516.27     54.84 o 
 -10   6   6        1.16       46.21     18.82 o 
  -9   6   6      386.37      422.13     46.52 o 
  -8   6   6        0.25       26.45     14.16 o 
  -7   6   6      297.70      282.34     35.78 o 
  -6   6   6        9.35        7.94     15.47 o 
  -5   6   6     2313.04     2219.50     88.99 o 
  -4   6   6      710.89      744.23     50.74 o 
  -3   6   6      117.09      129.18     21.75 o 
  -2   6   6      418.48      429.14     29.80 o 
  -1   6   6     2660.09     2606.49     58.19 o 
   0   6   6       72.47       82.52     12.77 o 
   1   6   6     3974.15     3991.17     69.91 o 
   2   6   6       19.29       30.36     11.01 o 
   3   6   6      199.70      238.20     22.90 o 
   4   6   6      391.21      436.44     35.92 o 
   5   6   6     1201.51     1308.32     88.49 o 
   6   6   6       33.08       38.97     30.92 o 
   7   6   6       88.36       65.51     22.51 o 
   8   6   6       17.29       47.36     23.46 o 
   9   6   6      319.15      297.59     58.16 o 
 -11   7   6       68.38       34.11     24.72 o 
 -10   7   6       10.94       17.41     17.75 o 
  -9   7   6       43.90       35.68     17.92 o 
  -8   7   6      843.94      890.93     66.61 o 
  -7   7   6        6.41       29.35     15.60 o 
  -6   7   6        4.76       18.38     15.36 o 
  -5   7   6        3.59        7.04     13.05 o 
  -4   7   6     1140.98     1219.66     60.86 o 
  -3   7   6        0.68       11.00     10.86 o 
  -2   7   6     1206.39     1184.93     40.27 o 
  -1   7   6       25.52       26.91     11.86 o 
   0   7   6        9.73       24.18     14.71 o 
   1   7   6      243.54      237.88     44.51 o 
   2   7   6     2684.30     2748.83     80.87 o 
   3   7   6      105.02      108.20     30.89 o 
   4   7   6     1196.16     1206.19     72.03 o 
   5   7   6       70.40       56.93     20.37 o 
   6   7   6      411.81      410.60     46.28 o 
   7   7   6       16.46       21.81     19.46 o 
   8   7   6      665.57      670.42     64.05 o 
   9   7   6        1.99       36.59     21.57 o 
 -10   8   6        7.42       41.80     20.81 o 
  -9   8   6       78.87       96.03     25.73 o 
  -8   8   6       21.12       45.16     20.10 o 
  -7   8   6      169.37      180.41     30.99 o 
  -6   8   6        5.30       20.70     17.91 o 
  -5   8   6     1044.05     1094.35     96.48 o 
  -4   8   6       11.32       -4.95     16.09 o 
  -3   8   6       64.63       83.99     33.96 o 
  -2   8   6        3.33       12.16     12.30 o 
  -1   8   6     3119.00     2996.35     88.06 o 
   0   8   6      266.95      320.99     37.47 o 
   1   8   6      914.41      923.57     61.06 o 
   2   8   6      122.31      173.57     34.26 o 
   3   8   6      288.72      328.63     49.74 o 
   4   8   6      326.25      267.28     46.78 o 
   5   8   6     1218.64     1012.74    116.05 o 
   6   8   6       20.30       48.15     32.16 o 
   7   8   6        0.78        7.09     21.82 o 
   8   8   6       54.49       34.03     52.85 o 
  -9   9   6        0.27       34.37     24.02 o 
  -8   9   6      205.80      271.61     51.03 o 
  -7   9   6        7.70       15.23     20.93 o 
  -6   9   6      109.65      117.89     33.55 o 
  -5   9   6       35.83       35.17     39.81 o 
  -4   9   6     1125.32     1227.34     98.59 o 
  -3   9   6        0.60        4.73     12.89 o 
  -2   9   6     1134.89     1225.17     75.55 o 
  -1   9   6       42.02       58.99     19.65 o 
   0   9   6       32.05       28.29     16.70 o 
   1   9   6      211.31      205.80     31.76 o 
   2   9   6      271.76      294.08     48.66 o 
   3   9   6        0.37      -31.65     23.84 o 
   4   9   6      440.68      391.26     60.23 o 
   5   9   6       27.79       32.66     25.63 o 
   6   9   6      374.65      261.91     54.95 o 
   7   9   6       59.36       55.99     43.63 o 
  -7  10   6       30.93       70.72     40.48 o 
  -6  10   6       59.51       50.33     26.58 o 
  -5  10   6      179.01      159.10     39.40 o 
  -4  10   6       41.72      105.24     32.53 o 
  -3  10   6        0.14        5.50     14.43 o 
  -2  10   6       40.07       49.77     28.56 o 
  -1  10   6      337.42      383.74     37.24 o 
   0  10   6       37.87       31.45     19.21 o 
   1  10   6      356.62      395.36     57.26 o 
   2  10   6       94.37      136.14     37.61 o 
   3  10   6      211.55      221.76     47.17 o 
   4  10   6       42.77       55.38     32.84 o 
   5  10   6      222.94      332.93    104.80 o 
  -6  11   6        7.40       38.79     27.76 o 
  -5  11   6        2.69       16.89     27.66 o 
  -4  11   6      244.82      201.76     40.86 o 
  -3  11   6       57.41       53.02     20.71 o 
  -2  11   6      737.91      724.44     95.37 o 
  -1  11   6      128.91      131.94     28.71 o 
   0  11   6        8.78       47.39     19.67 o 
   1  11   6       34.21       37.46     26.31 o 
   2  11   6      278.22      285.35     95.81 o 
   3  11   6      193.17      166.73     43.41 o 
   4  11   6       18.35       87.07     53.30 o 
  -2  12   6        3.52       17.89     19.58 o 
  -1  12   6      114.47      100.60     27.05 o 
   0  12   6      129.08      134.97     35.76 o 
 -13   0   7       73.14       16.64     39.58 o 
 -11   0   7      348.11      462.40     90.41 o 
  -9   0   7      648.20      775.01    102.11 o 
  -7   0   7     5681.96     5757.98    149.56 o 
  -5   0   7     9532.07    10343.80    405.05 o 
  -3   0   7     5844.09     5736.12    110.45 o 
  -1   0   7    15997.82    16021.94    225.80 o 
   1   0   7    14568.62    16038.68    315.76 o 
   3   0   7     2572.83     2476.17    123.25 o 
   5   0   7     3426.29     3195.86    156.53 o 
   7   0   7      270.90      364.24     48.40 o 
   9   0   7     1034.17     1167.24    142.14 o 
 -13   1   7       48.07       63.95     30.91 o 
 -12   1   7      297.92      249.48     76.92 o 
 -11   1   7       61.97       96.97     52.85 o 
 -10   1   7     1353.53     1215.21     93.47 o 
  -9   1   7       65.53       76.33     29.25 o 
  -8   1   7     1419.65     1396.17     71.88 o 
  -7   1   7      103.60       99.13     14.93 o 
  -6   1   7      277.92      281.44     20.33 o 
  -5   1   7      117.57      124.53     17.37 o 
  -4   1   7    10771.43    11147.20    102.95 o 
  -3   1   7      309.44      328.01     18.48 o 
  -2   1   7     1220.80     1302.89     40.28 o 
  -1   1   7     1638.46     1537.17     54.22 o 
   0   1   7      482.18      459.79     32.74 o 
   1   1   7      281.31      287.56     33.74 o 
   2   1   7     6643.67     6718.20    136.76 o 
   3   1   7      187.60      192.23     40.03 o 
   4   1   7      323.79      261.30     39.25 o 
   5   1   7      256.46      287.91     44.67 o 
   6   1   7     1594.13     1440.98     87.79 o 
   7   1   7       11.86        5.11     18.64 o 
   8   1   7      254.60      284.29     43.90 o 
   9   1   7       67.17       44.19     32.27 o 
  10   1   7        2.91       -8.99     28.93 o 
 -13   2   7       15.53       64.96     40.03 o 
 -12   2   7        7.66       27.62     23.18 o 
 -11   2   7      845.09      871.57     82.50 o 
 -10   2   7       22.58       51.36     24.89 o 
  -9   2   7       33.52       54.25     19.16 o 
  -8   2   7       49.47       47.00     14.87 o 
  -7   2   7     3234.13     3216.15     70.33 o 
  -6   2   7     1493.53     1478.34     36.52 o 
  -5   2   7     5619.18     5796.80     84.04 o 
  -4   2   7     2708.73     3039.47     55.92 o 
  -3   2   7     1404.96     1394.35     35.05 o 
  -2   2   7     1160.21     1118.90     47.12 o 
  -1   2   7     6461.74     6375.15     77.52 o 
   0   2   7     1329.25     1250.24     44.02 o 
   1   2   7      181.93      163.88     19.22 o 
   2   2   7      806.57      824.36     39.61 o 
   3   2   7     4434.67     4572.95    118.34 o 
   4   2   7      868.46      928.39     86.14 o 
   5   2   7     2232.18     2194.23    155.41 o 
   6   2   7      282.48      249.93     34.32 o 
   7   2   7       92.87       89.20     25.24 o 
   8   2   7      400.72      436.57     46.67 o 
   9   2   7      493.93      547.39     52.95 o 
  10   2   7        0.46        9.00     27.13 o 
 -12   3   7      233.44      261.40     50.52 o 
 -11   3   7        0.18       26.63     20.84 o 
 -10   3   7       58.36       86.49     23.04 o 
  -9   3   7      138.63      130.64     21.73 o 
  -8   3   7      497.92      512.93     53.84 o 
  -7   3   7      315.43      379.13     33.44 o 
  -6   3   7      142.83      183.46     24.72 o 
  -5   3   7      684.63      679.79     36.20 o 
  -4   3   7    10381.05    10623.14    120.70 o 
  -3   3   7        4.86       17.56      7.67 o 
  -2   3   7     1221.92     1193.86     46.62 o 
  -1   3   7      378.52      408.05     23.91 o 
   0   3   7      335.33      303.88     25.91 o 
   1   3   7     1877.52     1857.19     45.57 o 
   2   3   7     2241.15     2099.90     51.17 o 
   3   3   7      962.12      954.27     51.22 o 
   4   3   7      394.44      478.36     50.97 o 
   5   3   7     1239.22     1280.12     61.48 o 
   6   3   7     1035.40     1071.24     68.36 o 
   7   3   7       79.87       97.76     25.46 o 
   8   3   7      253.67      241.05     37.40 o 
   9   3   7      116.57       97.70     28.86 o 
  10   3   7       43.62       26.03     60.05 o 
 -12   4   7      135.61      101.21     45.43 o 
 -11   4   7      108.07      164.83     37.64 o 
 -10   4   7       30.14       47.95     25.39 o 
  -9   4   7      235.67      226.29     27.19 o 
  -8   4   7       56.81       61.67     17.16 o 
  -7   4   7     1142.82     1193.99     51.75 o 
  -6   4   7      858.13      836.13     40.66 o 
  -5   4   7       21.49       45.06     11.99 o 
  -4   4   7      568.55      658.59     55.96 o 
  -3   4   7        1.46       11.53     13.44 o 
  -2   4   7     2750.03     2692.86     51.56 o 
  -1   4   7     4932.60     4850.97     72.99 o 
   0   4   7     2094.47     2057.39     59.34 o 
   1   4   7       53.40       88.73     14.64 o 
   2   4   7      639.76      626.82     32.48 o 
   3   4   7     1499.56     1412.16     53.46 o 
   4   4   7      594.06      661.11     43.43 o 
   5   4   7     1734.40     1661.95     59.01 o 
   6   4   7       26.81       32.59     17.08 o 
   7   4   7       19.55       29.31     24.19 o 
   8   4   7      572.56      685.23     61.43 o 
   9   4   7      256.30      268.47     41.08 o 
  10   4   7      175.45      181.21     35.01 o 
 -12   5   7       60.57       50.83     38.23 o 
 -11   5   7        8.67       63.68     20.41 o 
 -10   5   7       78.84      164.21     41.98 o 
  -9   5   7     1455.26     1507.54     72.73 o 
  -8   5   7      142.10      126.17     25.10 o 
  -7   5   7      861.28      849.12     58.72 o 
  -6   5   7       18.92        3.30     13.81 o 
  -5   5   7      680.49      673.11     37.98 o 
  -4   5   7      162.30      173.10     18.97 o 
  -3   5   7      806.71      698.42     54.51 o 
  -2   5   7      501.63      528.47     29.32 o 
  -1   5   7      932.59      984.75     31.31 o 
   0   5   7     1084.49     1198.42     45.94 o 
   1   5   7     1662.07     1638.07     60.20 o 
   2   5   7     1398.66     1343.14     39.84 o 
   3   5   7     1061.91     1011.00     39.90 o 
   4   5   7      384.23      354.69     28.02 o 
   5   5   7       32.36       33.16     16.64 o 
   6   5   7      397.11      367.47     58.95 o 
   7   5   7      296.69      394.28     39.68 o 
   8   5   7      111.35      163.71     47.92 o 
   9   5   7        3.90       36.30     34.38 o 
 -11   6   7        5.93       18.34     17.67 o 
 -10   6   7     1049.60     1037.64     89.36 o 
  -9   6   7      264.25      239.97     35.40 o 
  -8   6   7       63.99      101.34     25.30 o 
  -7   6   7      390.45      389.88     42.22 o 
  -6   6   7     2150.59     2052.11     86.32 o 
  -5   6   7      474.76      522.95     44.41 o 
  -4   6   7       36.68        6.99     13.54 o 
  -3   6   7      110.50      160.25     19.93 o 
  -2   6   7     2597.22     2565.40     77.89 o 
  -1   6   7      230.89      221.41     22.69 o 
   0   6   7     2468.09     2395.10     50.48 o 
   1   6   7       26.63       45.24     12.62 o 
   2   6   7      829.91      918.85     41.76 o 
   3   6   7       23.98       38.58     12.45 o 
   4   6   7      366.66      397.38     36.25 o 
   5   6   7       12.16       36.88     16.54 o 
   6   6   7       88.55       96.74     24.35 o 
   7   6   7       13.14       29.05     20.96 o 
   8   6   7      995.00      997.07     77.54 o 
   9   6   7       95.53      146.42     38.45 o 
 -11   7   7        3.63       35.17     19.36 o 
 -10   7   7      232.81      290.97     42.60 o 
  -9   7   7     1188.12     1233.91    100.21 o 
  -8   7   7       46.53       20.59     17.57 o 
  -7   7   7      350.86      364.49     41.95 o 
  -6   7   7       68.27       73.75     19.99 o 
  -5   7   7      499.62      540.03     46.99 o 
  -4   7   7        1.44       16.09     13.35 o 
  -3   7   7     1433.07     1373.69     41.92 o 
  -2   7   7        1.75        3.64     11.89 o 
  -1   7   7        0.25       14.92     10.58 o 
   0   7   7      156.96      239.98     86.57 o 
   1   7   7     3037.96     3057.54    112.22 o 
   2   7   7      639.19      616.07     49.18 o 
   3   7   7      918.73      818.80     76.21 o 
   4   7   7       10.04       29.08     18.70 o 
   5   7   7      122.49      115.35     24.41 o 
   6   7   7       14.01       16.15     16.90 o 
   7   7   7      406.59      456.70     51.50 o 
   8   7   7        4.46       11.72     19.55 o 
 -10   8   7      398.60      384.21     50.13 o 
  -9   8   7       10.78       38.87     21.05 o 
  -8   8   7        5.47       23.40     18.04 o 
  -7   8   7      148.12      232.10     34.04 o 
  -6   8   7     2030.77     1896.23     76.00 o 
  -5   8   7       37.86       23.87     21.82 o 
  -4   8   7        8.25       76.03     24.08 o 
  -3   8   7       80.04       76.63     21.13 o 
  -2   8   7     1834.49     1724.74     66.29 o 
  -1   8   7      172.23      162.17     27.26 o 
   0   8   7     1112.50     1194.14     64.97 o 
   1   8   7       20.50       63.19     35.78 o 
   2   8   7       67.89       84.35     40.97 o 
   3   8   7       30.06       16.10     21.38 o 
   4   8   7     1943.55     2084.90    105.11 o 
   5   8   7       60.54       60.76     27.85 o 
   6   8   7       66.01       90.71     33.62 o 
   7   8   7       75.24       41.04     65.00 o 
  -9   9   7       93.34      155.38     39.29 o 
  -8   9   7        1.05       25.10     31.26 o 
  -7   9   7       31.09       29.56     21.83 o 
  -6   9   7       21.44       76.59     32.09 o 
  -5   9   7      263.67      380.45     55.69 o 
  -4   9   7        0.41       22.58     14.67 o 
  -3   9   7      864.60      889.70     64.27 o 
  -2   9   7       30.13       46.90     15.16 o 
  -1   9   7        3.44       19.51     13.84 o 
   0   9   7      123.45      139.94     27.45 o 
   1   9   7      816.39      911.34     65.37 o 
   2   9   7        0.58        0.15     19.65 o 
   3   9   7      361.94      454.80    138.31 o 
   4   9   7        3.92        2.82     22.79 o 
   5   9   7      463.85      377.30     59.66 o 
   6   9   7      158.91      160.30     42.84 o 
  -7  10   7       37.47       62.77     31.17 o 
  -6  10   7      129.31      121.37     34.96 o 
  -5  10   7       23.40       16.59     21.82 o 
  -4  10   7       13.26       33.52     16.47 o 
  -3  10   7        7.93       25.65     14.47 o 
  -2  10   7      389.44      464.19     71.24 o 
  -1  10   7        2.24        9.98     17.44 o 
   0  10   7      468.20      491.79     72.27 o 
   1  10   7        0.15       15.77     31.71 o 
   2  10   7      183.47      207.09     45.30 o 
   3  10   7       19.03       54.27     30.03 o 
   4  10   7      315.40      364.20     61.22 o 
   5  10   7       74.42      103.63     38.01 o 
  -5  11   7      148.81      154.76     43.23 o 
  -4  11   7       78.75       89.49     25.50 o 
  -3  11   7      278.17      329.49     44.43 o 
  -2  11   7       21.41       16.54     17.54 o 
  -1  11   7        4.25       20.78     16.59 o 
   0  11   7       14.08       28.95     23.64 o 
   1  11   7      499.01      440.82    113.58 o 
   2  11   7      250.74      237.40     50.73 o 
   3  11   7        1.66        4.20     49.70 o 
 -12   0   8      791.34      852.83    122.80 o 
 -10   0   8      143.28      194.77     58.02 o 
  -8   0   8      569.00      557.94     52.57 o 
  -6   0   8       31.70        5.62     12.17 o 
  -4   0   8      823.32      674.35     72.64 o 
  -2   0   8     4434.91     4246.85    107.50 o 
   0   0   8       63.28       13.04     19.34 o 
   2   0   8     3330.68     3144.58    134.94 o 
   4   0   8     4291.42     3970.43    171.83 o 
   6   0   8      906.21      947.74    115.60 o 
   8   0   8     1298.38     1345.37    153.38 o 
  10   0   8      105.85      116.50     62.07 o 
 -13   1   8      218.39      233.58     53.30 o 
 -12   1   8       22.28       55.51     26.26 o 
 -11   1   8      234.41      275.33     48.63 o 
 -10   1   8       19.94        1.77     18.58 o 
  -9   1   8      722.37      786.63     55.25 o 
  -8   1   8       43.41       43.47     16.92 o 
  -7   1   8        3.34       22.61     10.46 o 
  -6   1   8       49.95       93.48     12.35 o 
  -5   1   8     6755.55     6430.14     77.92 o 
  -4   1   8     3381.36     3267.13     49.30 o 
  -3   1   8     2668.49     2628.04     43.47 o 
  -2   1   8      436.31      532.14     54.28 o 
  -1   1   8     1568.99     1449.59     45.49 o 
   0   1   8     1518.28     1664.33     49.76 o 
   1   1   8     1235.09     1103.48     54.64 o 
   2   1   8        3.14       -3.21     14.40 o 
   3   1   8       76.42       65.78     27.44 o 
   4   1   8      133.29      129.39     32.54 o 
   5   1   8     1236.55     1148.96    114.70 o 
   6   1   8      155.06      159.11     40.23 o 
   7   1   8      907.22      960.08     79.26 o 
   8   1   8        8.82       54.55     20.96 o 
   9   1   8       75.76      145.15     43.54 o 
  10   1   8        4.74        7.53     34.41 o 
 -13   2   8      129.80      139.28     39.77 o 
 -12   2   8      533.97      662.09     78.12 o 
 -11   2   8       25.14       57.70     43.63 o 
 -10   2   8       67.40       44.70     24.97 o 
  -9   2   8       59.44       75.62     21.38 o 
  -8   2   8     1308.78     1356.62     49.72 o 
  -7   2   8     2417.68     2311.97     59.26 o 
  -6   2   8     1364.45     1203.02     33.78 o 
  -5   2   8      456.78      450.63     24.95 o 
  -4   2   8      457.77      475.89     36.10 o 
  -3   2   8     8175.96     8388.36     98.20 o 
  -2   2   8     4074.15     3442.12     73.10 o 
  -1   2   8     3880.86     4435.86     65.49 o 
   0   2   8     1898.54     2234.34     48.10 o 
   1   2   8       96.64      129.24     16.83 o 
   2   2   8     6850.12     6934.18    145.97 o 
   3   2   8       16.76       21.34     20.56 o 
   4   2   8     1023.89      992.12     75.84 o 
   5   2   8      233.33      282.82     83.89 o 
   6   2   8       17.46       37.59     20.88 o 
   7   2   8      225.61      259.84     40.04 o 
   8   2   8     1100.10      904.89     67.22 o 
   9   2   8        2.97      -21.37     15.71 o 
  10   2   8       82.22       86.02     34.10 o 
 -12   3   8       47.29      140.62     37.66 o 
 -11   3   8        8.10       50.71     26.76 o 
 -10   3   8      183.77      170.09     28.15 o 
  -9   3   8      644.90      720.65     47.28 o 
  -8   3   8     1229.71     1220.38     51.45 o 
  -7   3   8       56.98       66.66     15.54 o 
  -6   3   8      256.22      273.26     24.88 o 
  -5   3   8     4147.20     4038.97     72.91 o 
  -4   3   8     2220.41     2101.73     49.13 o 
  -3   3   8     1225.77     1109.34     27.87 o 
  -2   3   8     2397.45     2574.66    120.11 o 
  -1   3   8      382.53      419.36     31.29 o 
   0   3   8     1958.27     2003.11     57.00 o 
   1   3   8     2045.82     2005.13     49.98 o 
   2   3   8        9.40       29.65     11.36 o 
   3   3   8       51.50       43.80     15.00 o 
   4   3   8      136.67      121.46     74.89 o 
   5   3   8     2799.47     2573.28     83.36 o 
   6   3   8      842.31      953.30     68.21 o 
   7   3   8      629.93      637.17     55.62 o 
   8   3   8       42.72        9.23     21.90 o 
   9   3   8       59.97      133.44     30.18 o 
  10   3   8       72.70       93.81     35.60 o 
 -12   4   8      337.46      356.25     85.91 o 
 -11   4   8      146.27      166.86     37.21 o 
 -10   4   8       85.50      131.45     22.35 o 
  -9   4   8      452.30      429.81     36.82 o 
  -8   4   8     1693.83     1612.55     55.02 o 
  -7   4   8      561.76      597.83     42.46 o 
  -6   4   8      286.81      339.21     28.48 o 
  -5   4   8        4.11       23.94      9.16 o 
  -4   4   8      229.61      225.19     21.57 o 
  -3   4   8     3300.88     3371.29     54.45 o 
  -2   4   8     3041.90     2865.20     55.72 o 
  -1   4   8      428.18      411.88     27.12 o 
   0   4   8       10.02       11.05     15.06 o 
   1   4   8     1161.94     1191.37     40.17 o 
   2   4   8     2367.09     2402.75     59.35 o 
   3   4   8     2132.50     1966.35     50.69 o 
   4   4   8       54.23       63.20     19.37 o 
   5   4   8      252.85      271.45     32.05 o 
   6   4   8       75.12       96.66     40.72 o 
   7   4   8      356.02      466.33     49.74 o 
   8   4   8      325.63      390.80     47.20 o 
   9   4   8      245.20      252.50     40.09 o 
 -12   5   8       39.50       66.12     38.23 o 
 -11   5   8        1.68       35.38     18.34 o 
 -10   5   8     1258.88     1294.30     81.94 o 
  -9   5   8      244.14      197.70     31.66 o 
  -8   5   8     1183.32     1202.49     72.27 o 
  -7   5   8       14.59       20.96     15.34 o 
  -6   5   8      823.66      811.82     66.46 o 
  -5   5   8      460.07      438.79     56.48 o 
  -4   5   8     1469.72     1423.67     43.23 o 
  -3   5   8      363.28      373.50     23.75 o 
  -2   5   8     1494.78     1697.37     44.88 o 
  -1   5   8     1138.63     1178.55     38.33 o 
   0   5   8     2113.71     1936.41     50.44 o 
   1   5   8     1717.53     1681.12     44.48 o 
   2   5   8     1731.93     1726.79     47.07 o 
   3   5   8     1358.87     1358.38     44.84 o 
   4   5   8       17.99       22.06     14.06 o 
   5   5   8     1362.45     1360.18     60.66 o 
   6   5   8      991.64      991.87     61.00 o 
   7   5   8       90.59      107.10     27.99 o 
   8   5   8       28.86       62.09     28.52 o 
   9   5   8      151.68      125.05     30.25 o 
 -11   6   8      383.78      381.78     47.66 o 
 -10   6   8       39.37      108.00     24.30 o 
  -9   6   8      276.66      214.78     33.94 o 
  -8   6   8      788.88      786.74     60.09 o 
  -7   6   8       98.69      105.60     23.92 o 
  -6   6   8        6.75       18.60     24.67 o 
  -5   6   8      159.98      229.28     34.22 o 
  -4   6   8      184.48      223.44     23.32 o 
  -3   6   8     2443.19     2456.68     53.57 o 
  -2   6   8      462.39      455.81     33.05 o 
  -1   6   8     1517.00     1516.78     51.76 o 
   0   6   8      235.35      259.80     22.62 o 
   1   6   8       45.76       66.92     14.22 o 
   2   6   8     2089.80     2020.05     52.13 o 
   3   6   8     2625.74     2586.60     64.84 o 
   4   6   8       80.85       43.19     16.16 o 
   5   6   8      139.41      136.90     24.13 o 
   6   6   8      117.00      131.47     27.42 o 
   7   6   8      864.38      747.54     65.39 o 
   8   6   8      205.93      177.42     44.51 o 
 -10   7   8      403.69      503.38     53.48 o 
  -9   7   8       72.65      103.11     26.71 o 
  -8   7   8      484.22      542.08     52.72 o 
  -7   7   8        1.14       26.34     15.42 o 
  -6   7   8        8.19       39.72     15.31 o 
  -5   7   8        8.06        4.94     14.84 o 
  -4   7   8      937.04     1011.82     61.85 o 
  -3   7   8        0.23        7.99      9.68 o 
  -2   7   8        9.98       16.30     11.30 o 
  -1   7   8      279.17      305.02     28.12 o 
   0   7   8     2000.90     1967.73     57.33 o 
   1   7   8     1018.78      959.68     61.99 o 
   2   7   8      925.54     1034.14     65.25 o 
   3   7   8      170.14       96.23     45.21 o 
   4   7   8       19.31       16.98     22.22 o 
   5   7   8        4.33       28.92     21.70 o 
   6   7   8      699.62      787.85     65.82 o 
   7   7   8       28.35       33.25     46.00 o 
   8   7   8        6.85       -9.03     19.30 o 
 -10   8   8      179.10      228.06     57.57 o 
  -9   8   8       72.14       59.00     25.02 o 
  -8   8   8       15.31       60.07     19.89 o 
  -7   8   8      842.65      945.02     67.90 o 
  -6   8   8      329.65      312.51     39.80 o 
  -5   8   8      275.44      416.44     56.41 o 
  -4   8   8      120.25       93.38     21.01 o 
  -3   8   8      731.06      712.71     54.99 o 
  -2   8   8       27.83       36.07     16.40 o 
  -1   8   8      391.98      383.22     40.00 o 
   0   8   8      284.39      379.52     45.09 o 
   1   8   8        5.23       26.44     20.27 o 
   2   8   8      146.87       93.33     35.67 o 
   3   8   8     1644.97     1733.12     93.98 o 
   4   8   8      168.49      209.58     44.59 o 
   5   8   8      182.73      173.26     49.03 o 
   6   8   8        0.09       17.66     21.69 o 
   7   8   8      173.86      242.41     52.79 o 
  -8   9   8      125.49       84.41     34.33 o 
  -7   9   8        0.03       33.87     24.95 o 
  -6   9   8       76.31      119.81     65.67 o 
  -5   9   8      412.37      310.60     51.74 o 
  -4   9   8      764.44      714.78     98.28 o 
  -3   9   8      314.45      247.72     34.37 o 
  -2   9   8       12.34       46.55     14.44 o 
  -1   9   8      110.51      119.53     24.20 o 
   0   9   8      728.07      796.41     60.48 o 
   1   9   8        0.64       10.09     15.64 o 
   2   9   8      240.54      369.93     53.91 o 
   3   9   8        0.02       -6.25     16.01 o 
   4   9   8      520.63      477.86     64.55 o 
   5   9   8      100.05      126.40     37.92 o 
   6   9   8      350.57      344.33     58.02 o 
  -7  10   8      272.85      323.51     57.36 o 
  -6  10   8      129.45      178.43     60.50 o 
  -5  10   8      126.51      119.08     38.01 o 
  -4  10   8      223.38      213.42     58.70 o 
  -3  10   8      248.79      253.74     49.42 o 
  -2  10   8       85.77      113.17     25.06 o 
  -1  10   8      351.52      446.90     49.04 o 
   0  10   8        6.26       40.94     20.50 o 
   1  10   8      264.99      207.60     57.35 o 
   2  10   8       37.90       84.31     34.82 o 
   3  10   8      654.23      604.59     75.43 o 
   4  10   8      111.96      156.54     42.56 o 
  -5  11   8      342.04      296.80     56.20 o 
  -4  11   8      158.32      157.73     52.63 o 
  -3  11   8       81.64      121.82     74.89 o 
  -2  11   8        1.91       15.13     20.61 o 
  -1  11   8       33.88        9.71     28.67 o 
   0  11   8      422.05      441.25     64.21 o 
   1  11   8      143.26      116.23     67.47 o 
   2  11   8        6.02       17.08     25.83 o 
 -13   0   9      367.01      304.07     75.57 o 
 -11   0   9      563.97      625.23    100.76 o 
  -9   0   9      557.45      711.14     99.41 o 
  -7   0   9     5106.67     5233.02    127.21 o 
  -5   0   9     2271.04     2297.48     77.69 o 
  -3   0   9     6891.13     6994.14    152.48 o 
  -1   0   9      479.85      440.04     41.17 o 
   1   0   9       35.76        4.95     22.04 o 
   3   0   9     3831.05     3770.71    163.73 o 
   5   0   9      411.07      357.14     75.12 o 
   7   0   9     2602.24     2494.62    161.93 o 
   9   0   9      104.32      213.21     72.87 o 
 -13   1   9       27.24       37.52     25.23 o 
 -12   1   9      255.06      372.34     57.44 o 
 -11   1   9        3.38       44.96     36.66 o 
 -10   1   9     1386.40     1379.49    100.60 o 
  -9   1   9       87.46       50.36     18.92 o 
  -8   1   9       69.69       65.80     19.86 o 
  -7   1   9        0.52       12.11     11.24 o 
  -6   1   9     4997.14     4797.98     75.18 o 
  -5   1   9       12.18       14.43      6.17 o 
  -4   1   9     5834.16     5859.75     70.60 o 
  -3   1   9     1224.73     1225.79     28.44 o 
  -2   1   9     2165.63     1953.11     56.22 o 
  -1   1   9      245.75      250.93     26.06 o 
   0   1   9      424.77      299.79     29.10 o 
   1   1   9      171.42      166.83     29.39 o 
   2   1   9       73.39       87.92     25.44 o 
   3   1   9        7.23       11.68     23.16 o 
   4   1   9     2780.49     2826.61    161.70 o 
   5   1   9      151.79      137.55     38.23 o 
   6   1   9      236.00      168.30     60.72 o 
   7   1   9      335.02      387.42     43.25 o 
   8   1   9      211.17      227.47     36.86 o 
   9   1   9      202.57      149.10     45.72 o 
  10   1   9      460.46      472.37     87.26 o 
 -13   2   9      242.64      276.87     52.64 o 
 -12   2   9       11.01       62.70     29.85 o 
 -11   2   9      358.53      530.97     66.63 o 
 -10   2   9       57.73       61.84     26.08 o 
  -9   2   9      277.54      221.21     39.14 o 
  -8   2   9      194.26      246.98     41.67 o 
  -7   2   9      598.01      559.41     36.54 o 
  -6   2   9        0.64        5.96      6.58 o 
  -5   2   9      316.97      358.74     28.11 o 
  -4   2   9      217.37      279.00     21.42 o 
  -3   2   9     2893.21     2554.72     70.77 o 
  -2   2   9      381.37      569.60     62.00 o 
  -1   2   9      125.74      146.32     17.62 o 
   0   2   9      658.34      806.83     46.55 o 
   1   2   9     4795.35     4374.97    126.84 o 
   2   2   9        9.28      -18.23     16.82 o 
   3   2   9        8.41       -5.31     22.49 o 
   4   2   9      430.30      361.20     50.00 o 
   5   2   9      111.44      153.11     38.10 o 
   6   2   9       55.10       53.30     22.47 o 
   7   2   9     1421.86     1440.79     76.88 o 
   8   2   9      154.70      206.06     35.68 o 
   9   2   9       59.45       85.52     27.87 o 
 -12   3   9       42.11       96.73     31.55 o 
 -11   3   9      421.97      477.91     62.34 o 
 -10   3   9      686.12      643.10     68.42 o 
  -9   3   9       65.47       55.33     20.37 o 
  -8   3   9      972.22      868.98     48.51 o 
  -7   3   9      188.55      166.32     21.53 o 
  -6   3   9      525.77      531.39     34.76 o 
  -5   3   9      772.78      717.34     33.15 o 
  -4   3   9      755.40      744.83     32.45 o 
  -3   3   9        0.37        3.56      8.50 o 
  -2   3   9      209.50      150.36     15.99 o 
  -1   3   9     2882.40     2953.56     57.75 o 
   0   3   9     2993.48     2810.01     59.06 o 
   1   3   9     1786.46     1742.41     54.95 o 
   2   3   9      231.27      226.90     24.62 o 
   3   3   9      215.41      288.57     43.01 o 
   4   3   9     4691.17     4610.92    136.59 o 
   5   3   9     1822.77     1802.82     75.59 o 
   6   3   9      137.60      147.46     28.48 o 
   7   3   9      213.54      213.58     37.12 o 
   8   3   9      174.58      158.32     30.58 o 
   9   3   9      236.14      207.64     37.32 o 
 -12   4   9       29.22       96.71     52.63 o 
 -11   4   9       76.14      115.12     31.18 o 
 -10   4   9       30.89       68.27     21.55 o 
  -9   4   9      427.98      457.20     38.42 o 
  -8   4   9     2190.62     2119.33     63.06 o 
  -7   4   9      227.43      182.29     22.60 o 
  -6   4   9       87.88      117.57     18.00 o 
  -5   4   9       36.94       55.78     13.08 o 
  -4   4   9      393.98      403.85     28.95 o 
  -3   4   9     2739.34     2836.73     46.12 o 
  -2   4   9     2832.72     2916.00     59.92 o 
  -1   4   9      202.15      206.75     20.37 o 
   0   4   9      958.65      959.17     39.35 o 
   1   4   9     1753.35     1736.61     66.03 o 
   2   4   9      902.46      944.34     48.22 o 
   3   4   9      293.10      288.05     29.54 o 
   4   4   9      174.06      182.81     26.14 o 
   5   4   9      320.62      383.88     48.92 o 
   6   4   9      147.23      103.09     26.87 o 
   7   4   9      231.58      269.32     39.02 o 
   8   4   9      819.54      764.74     65.72 o 
   9   4   9       15.89       53.87     53.88 o 
 -12   5   9       44.08       17.09     32.39 o 
 -11   5   9     1007.37      929.78     89.67 o 
 -10   5   9      304.08      239.61     45.34 o 
  -9   5   9      737.13      940.27     68.53 o 
  -8   5   9        3.85       40.59     16.81 o 
  -7   5   9       56.77       44.92     16.30 o 
  -6   5   9      347.63      375.02     38.67 o 
  -5   5   9      797.87      817.36     39.54 o 
  -4   5   9      570.25      587.24     35.10 o 
  -3   5   9       11.16       15.82      8.14 o 
  -2   5   9      166.43      192.78     20.58 o 
  -1   5   9     2205.42     2085.62     47.81 o 
   0   5   9     1945.75     1836.60     51.20 o 
   1   5   9     2034.13     2096.10     57.38 o 
   2   5   9      156.51      162.09     20.15 o 
   3   5   9     1338.71     1298.39     48.53 o 
   4   5   9     1726.84     1641.05     63.74 o 
   5   5   9      390.48      393.47     38.82 o 
   6   5   9       65.22       76.51     22.07 o 
   7   5   9       15.16       64.99     25.96 o 
   8   5   9      131.57      133.75     45.63 o 
 -11   6   9       69.29      105.01     32.33 o 
 -10   6   9       11.93       36.50     27.34 o 
  -9   6   9      320.62      314.90     40.69 o 
  -8   6   9      582.97      580.46     53.43 o 
  -7   6   9      497.04      559.99     49.51 o 
  -6   6   9      599.61      574.27     48.19 o 
  -5   6   9      647.51      722.13     52.78 o 
  -4   6   9     1101.45     1093.19     58.82 o 
  -3   6   9       62.88       79.44     13.17 o 
  -2   6   9     1341.17     1378.71     46.41 o 
  -1   6   9      191.95      206.33     27.72 o 
   0   6   9      665.00      667.10     36.28 o 
   1   6   9       30.56       52.05     14.78 o 
   2   6   9     1175.28     1230.63     51.96 o 
   3   6   9      958.66      893.40     51.58 o 
   4   6   9      128.39      138.77     23.42 o 
   5   6   9      567.50      561.17     45.72 o 
   6   6   9      726.72      684.30     61.72 o 
   7   6   9      331.78      400.83     69.75 o 
   8   6   9      309.51      340.91     59.23 o 
 -10   7   9      169.82      214.97     36.09 o 
  -9   7   9      627.21      507.51     51.35 o 
  -8   7   9      198.26      229.82     35.46 o 
  -7   7   9       86.21      145.51     27.22 o 
  -6   7   9       69.61      107.85     22.84 o 
  -5   7   9     1198.22     1100.46     67.51 o 
  -4   7   9        0.37        4.38     12.13 o 
  -3   7   9        4.02       16.81     10.85 o 
  -2   7   9      316.91      305.00     28.27 o 
  -1   7   9     2605.55     2422.09     68.27 o 
   0   7   9       28.41       48.81     15.64 o 
   1   7   9       37.71       76.01     19.69 o 
   2   7   9        6.02       34.60     16.50 o 
   3   7   9      430.41      504.55     60.58 o 
   4   7   9      232.45      202.08     42.94 o 
   5   7   9      364.56      461.11     55.65 o 
   6   7   9       85.73       61.60     27.56 o 
   7   7   9       12.41       19.83     30.76 o 
  -9   8   9        3.64      -13.47     15.27 o 
  -8   8   9      701.16      711.75     84.32 o 
  -7   8   9        1.21       50.45     20.27 o 
  -6   8   9      218.58      192.76     32.37 o 
  -5   8   9       22.19       24.81     16.88 o 
  -4   8   9      321.83      343.54     50.43 o 
  -3   8   9       33.73       24.92     19.20 o 
  -2   8   9      577.91      701.21     53.72 o 
  -1   8   9       66.04       47.95     36.51 o 
   0   8   9      320.17      289.53     36.46 o 
   1   8   9       19.27       33.46     20.63 o 
   2   8   9      850.09      945.00    105.48 o 
   3   8   9        1.67        0.62     17.17 o 
   4   8   9       42.94       65.92     27.88 o 
   5   8   9      178.55      118.85     69.72 o 
   6   8   9      101.78      112.66     34.56 o 
  -8   9   9        0.83       -6.52     17.88 o 
  -7   9   9      316.40      292.33     52.29 o 
  -6   9   9      203.44      188.59     42.31 o 
  -5   9   9      980.92      983.88     94.46 o 
  -4   9   9      460.15      396.53     69.72 o 
  -3   9   9       31.95       43.78     21.69 o 
  -2   9   9      137.10      142.96     28.49 o 
  -1   9   9      426.91      397.00     43.11 o 
   0   9   9      139.88      125.12     24.17 o 
   1   9   9      279.85      273.94     37.44 o 
   2   9   9       10.20       11.28     19.20 o 
   3   9   9      502.89      425.43    103.68 o 
   4   9   9        7.22       -0.61     19.08 o 
   5   9   9      340.57      384.52     65.03 o 
  -7  10   9       92.80       60.65     32.92 o 
  -6  10   9       71.21       73.95     30.31 o 
  -5  10   9      195.05      187.02     95.81 o 
  -4  10   9      180.21      238.63     48.66 o 
  -3  10   9      212.64      279.08     50.50 o 
  -2  10   9       86.57      133.14     34.31 o 
  -1  10   9        3.39       -9.46     13.76 o 
   0  10   9      159.76      115.56     27.38 o 
   1  10   9       52.25       52.29     25.62 o 
   2  10   9      791.33      775.88     83.01 o 
   3  10   9       85.10      101.92     34.77 o 
   4  10   9       52.08       67.40     29.53 o 
  -4  11   9        8.02       44.82     29.58 o 
  -3  11   9       94.42       98.94     64.10 o 
  -2  11   9       18.51      101.97     33.06 o 
  -1  11   9      140.29      121.92     59.15 o 
   0  11   9      214.51      207.48     44.79 o 
   1  11   9      123.13      165.53     41.61 o 
 -12   0  10        1.64      -19.34     30.14 o 
 -10   0  10       24.76       82.31     39.13 o 
  -8   0  10      334.18      407.86     51.05 o 
  -6   0  10      993.04      899.89     56.91 o 
  -4   0  10     4716.76     4347.77    111.48 o 
  -2   0  10      624.69      521.86     66.35 o 
   0   0  10     1694.03     2368.67    118.30 o 
   2   0  10     6701.45     6780.36    223.55 o 
   4   0  10        8.16        2.70     36.43 o 
   6   0  10     1539.38     1474.91    152.03 o 
   8   0  10       63.65       71.07     45.88 o 
 -13   1  10      158.02      232.25     56.90 o 
 -12   1  10        2.31       28.98     24.85 o 
 -11   1  10      411.65      395.55     58.43 o 
 -10   1  10      142.24      154.84     36.29 o 
  -9   1  10       29.09       20.26     16.77 o 
  -8   1  10        4.15       23.40     15.53 o 
  -7   1  10     2025.89     1846.06     60.90 o 
  -6   1  10     1248.55     1337.51     45.13 o 
  -5   1  10     1276.70     1226.11     42.07 o 
  -4   1  10       11.58       21.05      9.58 o 
  -3   1  10     2315.53     2264.59     40.34 o 
  -2   1  10       26.43       33.82     15.35 o 
  -1   1  10     2711.02     2424.68     66.46 o 
   0   1  10       36.97       82.85     19.22 o 
   1   1  10        8.52        7.69     17.42 o 
   2   1  10       38.99       37.75     22.87 o 
   3   1  10      930.07      948.81     75.54 o 
   4   1  10       21.41        3.72     25.55 o 
   5   1  10     1883.79     1674.52    108.63 o 
   6   1  10      287.56      238.35     48.78 o 
   7   1  10     1343.95     1107.29     95.86 o 
   8   1  10      371.69      407.71     48.11 o 
   9   1  10      800.86      834.51    139.66 o 
 -12   2  10      200.81      333.95     56.45 o 
 -11   2  10      181.01      238.28     48.44 o 
 -10   2  10      307.79      309.25     49.77 o 
  -9   2  10      568.22      605.02     51.43 o 
  -8   2  10     1106.89     1236.44     64.97 o 
  -7   2  10     1100.73     1132.22     61.61 o 
  -6   2  10      264.04      331.85     31.03 o 
  -5   2  10       37.20       38.15     17.41 o 
  -4   2  10     1305.96     1252.41     45.77 o 
  -3   2  10       19.66       15.95      7.84 o 
  -2   2  10     1151.80     1132.04     63.32 o 
  -1   2  10       22.81       32.08     12.99 o 
   0   2  10      621.72      661.83     45.52 o 
   1   2  10     1877.48     1774.04     61.30 o 
   2   2  10     1550.73     1478.40     72.33 o 
   3   2  10       89.81      101.64     37.78 o 
   4   2  10      598.32      539.46     62.25 o 
   5   2  10     1543.46     1674.12    100.77 o 
   6   2  10      492.77      510.24     65.52 o 
   7   2  10       17.02       50.63     22.92 o 
   8   2  10       79.83       77.92     24.40 o 
   9   2  10       14.85      128.91     60.05 o 
 -12   3  10      313.45      310.72     51.91 o 
 -11   3  10      793.35      756.99     77.42 o 
 -10   3  10       20.96       12.24     14.57 o 
  -9   3  10        0.23        7.69     13.43 o 
  -8   3  10        3.82       19.22     14.84 o 
  -7   3  10     1853.92     1803.63     66.50 o 
  -6   3  10     1993.47     1998.58     54.80 o 
  -5   3  10     2427.62     2318.85     56.19 o 
  -4   3  10      322.35      424.27     34.86 o 
  -3   3  10      119.11      109.63     15.38 o 
  -2   3  10     3892.32     3716.34     84.43 o 
  -1   3  10     4002.80     3966.39     79.70 o 
   0   3  10      371.28      375.00     28.77 o 
   1   3  10       88.46       83.22     17.06 o 
   2   3  10       11.71       -1.96     16.58 o 
   3   3  10     1168.78     1260.07     85.94 o 
   4   3  10     1932.73     1979.01     93.03 o 
   5   3  10       37.85      106.62     63.20 o 
   6   3  10       70.59       68.75     23.87 o 
   7   3  10      284.66      317.74     43.12 o 
   8   3  10      175.01      222.04     39.05 o 
   9   3  10      399.43      441.39     61.84 o 
 -12   4  10      195.67      273.48     74.67 o 
 -11   4  10      130.18      113.07     85.69 o 
 -10   4  10      245.49      265.35     45.91 o 
  -9   4  10      587.87      543.43     49.17 o 
  -8   4  10     2401.75     2174.08     76.14 o 
  -7   4  10     1350.96     1251.61     72.58 o 
  -6   4  10      253.17      216.74     23.39 o 
  -5   4  10      424.83      431.86     31.63 o 
  -4   4  10     1710.21     1608.74     47.29 o 
  -3   4  10     3646.63     3631.15     71.20 o 
  -2   4  10      227.31      265.82     29.99 o 
  -1   4  10      394.84      433.07     34.89 o 
   0   4  10     2339.11     2259.04     71.03 o 
   1   4  10      985.90     1090.09     79.79 o 
   2   4  10      889.69      902.72     48.87 o 
   3   4  10      161.20      137.30     27.10 o 
   4   4  10     1516.92     1526.66     68.59 o 
   5   4  10       93.37       98.63     26.36 o 
   6   4  10      219.03      277.37     50.43 o 
   7   4  10      612.61      545.30     69.00 o 
   8   4  10       12.73       17.98     31.17 o 
 -11   5  10      367.25      397.32     78.04 o 
 -10   5  10      144.74      228.09     62.07 o 
  -9   5  10      303.27      219.93     41.88 o 
  -8   5  10       14.87       25.87     33.96 o 
  -7   5  10     1406.29     1177.40     62.82 o 
  -6   5  10      408.18      455.42     42.02 o 
  -5   5  10      331.01      324.46     28.21 o 
  -4   5  10      295.44      287.53     25.97 o 
  -3   5  10       32.35       33.86     12.03 o 
  -2   5  10     3800.61     3582.50     85.19 o 
  -1   5  10     1593.50     1509.99     47.22 o 
   0   5  10     1135.90     1132.91     42.78 o 
   1   5  10        1.03       10.71     11.17 o 
   2   5  10     1265.26     1278.51     53.20 o 
   3   5  10       32.76       37.66     13.84 o 
   4   5  10      405.12      487.65     41.84 o 
   5   5  10      136.80      126.02     23.49 o 
   6   5  10      132.43      160.54     32.79 o 
   7   5  10      167.69      191.96     36.81 o 
   8   5  10      281.37      335.02     46.15 o 
 -11   6  10      250.45      214.31     47.06 o 
 -10   6  10        1.22        4.89     34.41 o 
  -9   6  10      263.16      381.23    145.51 o 
  -8   6  10     1570.65     1483.11     83.67 o 
  -7   6  10      601.22      589.19     60.53 o 
  -6   6  10      237.21      226.65     31.61 o 
  -5   6  10      790.18      871.20     58.22 o 
  -4   6  10      307.87      375.27     37.60 o 
  -3   6  10     1333.60     1363.19     56.22 o 
  -2   6  10      191.78      198.21     51.95 o 
  -1   6  10      197.33      266.66     26.85 o 
   0   6  10       21.04       -4.75     15.55 o 
   1   6  10      300.34      370.65     29.72 o 
   2   6  10      443.93      482.62     39.81 o 
   3   6  10      237.20      215.39     40.61 o 
   4   6  10      169.73      169.86     42.72 o 
   5   6  10      360.86      372.07     38.25 o 
   6   6  10      164.24      152.23     31.95 o 
   7   6  10      200.79      244.91    100.08 o 
 -10   7  10      244.77      248.68     46.04 o 
  -9   7  10      185.59      152.48     39.18 o 
  -8   7  10      279.47      362.83     43.16 o 
  -7   7  10       17.15       45.20     18.78 o 
  -6   7  10     1268.56     1362.84     72.21 o 
  -5   7  10       52.15       72.34     18.91 o 
  -4   7  10       57.38       51.30     18.22 o 
  -3   7  10      134.80      171.42     23.06 o 
  -2   7  10     2480.36     2385.98     78.72 o 
  -1   7  10      125.51      134.71     20.86 o 
   0   7  10       38.01       53.97     14.86 o 
   1   7  10      416.78      430.41     42.88 o 
   2   7  10      446.35      445.44     44.02 o 
   3   7  10       55.46       33.77     24.51 o 
   4   7  10      851.49      967.08    209.38 o 
   5   7  10        3.91       10.35     21.14 o 
   6   7  10        1.64        7.31     17.11 o 
   7   7  10      264.94      287.69     55.83 o 
  -9   8  10      630.48      642.54     60.54 o 
  -8   8  10       22.84       51.02     21.87 o 
  -7   8  10        3.19       -1.18     18.51 o 
  -6   8  10      306.42      317.77     47.02 o 
  -5   8  10      271.27      294.18     36.65 o 
  -4   8  10      260.35      271.13     45.21 o 
  -3   8  10       77.87      119.97     39.58 o 
  -2   8  10      143.04      169.66     49.48 o 
  -1   8  10       43.62       52.65     27.44 o 
   0   8  10       84.71      107.07     22.71 o 
   1   8  10     1153.42     1265.35     77.31 o 
   2   8  10        6.03       32.58     15.74 o 
   3   8  10       95.38      122.93     34.35 o 
   4   8  10       82.56      123.40     32.74 o 
   5   8  10      533.98      374.24     89.96 o 
   6   8  10       16.37       39.26     30.04 o 
  -8   9  10      204.63      235.25     46.82 o 
  -7   9  10        8.05        8.82     19.62 o 
  -6   9  10     1227.23     1157.36     99.31 o 
  -5   9  10      543.80      516.80     65.96 o 
  -4   9  10        0.13       27.32     58.70 o 
  -3   9  10      308.64      297.76     48.95 o 
  -2   9  10       60.90       92.76     24.50 o 
  -1   9  10        1.35       38.59     26.99 o 
   0   9  10      125.06      141.63     29.34 o 
   1   9  10       24.04       52.45     18.98 o 
   2   9  10      191.32      175.27     58.70 o 
   3   9  10        1.28       -8.15     21.14 o 
   4   9  10      506.46      439.08     67.24 o 
   5   9  10      113.75      128.99     39.55 o 
  -6  10  10        0.08       19.02     41.38 o 
  -5  10  10       39.22       40.24     24.21 o 
  -4  10  10      475.39      421.46     60.89 o 
  -3  10  10       96.58      100.79     29.52 o 
  -2  10  10       10.56        9.83     19.99 o 
  -1  10  10       82.28      132.87     56.68 o 
   0  10  10       80.91      149.77     35.92 o 
   1  10  10      637.14      742.54     79.19 o 
   2  10  10       29.96       68.87     49.70 o 
   3  10  10       90.71      113.36     36.25 o 
  -3  11  10       94.33       61.64     29.53 o 
  -2  11  10       24.65       66.40     29.01 o 
  -1  11  10      311.81      295.46     53.01 o 
   0  11  10      115.60      118.30     55.78 o 
 -11   0  11      179.63      162.83     55.33 o 
  -9   0  11      316.18      402.13     74.67 o 
  -7   0  11      242.49      241.24     40.48 o 
  -5   0  11     4620.15     4720.69    123.65 o 
  -3   0  11     4193.09     4010.04    110.35 o 
  -1   0  11     2798.74     2725.37    129.54 o 
   1   0  11      384.91      395.83     67.47 o 
   3   0  11      319.71      382.78     73.32 o 
   5   0  11     1401.16     1270.70    138.09 o 
   7   0  11      171.60      101.21     56.23 o 
   9   0  11      232.93      301.37     83.66 o 
 -12   1  11      543.14      614.88     74.74 o 
 -11   1  11       54.17       73.49     31.59 o 
 -10   1  11       36.25       59.96     25.43 o 
  -9   1  11      121.15       95.68     22.84 o 
  -8   1  11     1784.38     1680.71     66.67 o 
  -7   1  11      142.04      113.44     18.85 o 
  -6   1  11     1856.49     1789.82     56.42 o 
  -5   1  11       16.03       35.69     12.25 o 
  -4   1  11      615.59      621.29     38.44 o 
  -3   1  11       48.27       46.22     14.97 o 
  -2   1  11     6643.99     6511.23    152.71 o 
  -1   1  11      836.77      950.31     55.32 o 
   0   1  11        2.32      -14.64     35.08 o 
   1   1  11      193.90      193.23     35.87 o 
   2   1  11     3752.13     3550.40    117.65 o 
   3   1  11       71.29       27.37     26.58 o 
   4   1  11     1194.37     1112.77     88.55 o 
   5   1  11      107.06      114.82     51.95 o 
   6   1  11     1573.71     1618.57    114.77 o 
   7   1  11      204.72      209.01     48.22 o 
   8   1  11      686.22      722.52     65.12 o 
   9   1  11       41.05       19.21     31.50 o 
 -12   2  11       11.09       56.42     29.04 o 
 -11   2  11      366.68      422.91     60.34 o 
 -10   2  11      159.56      181.79     44.08 o 
  -9   2  11     1190.09     1312.37     77.64 o 
  -8   2  11      435.41      424.67     43.66 o 
  -7   2  11      133.68      191.41     29.29 o 
  -6   2  11       97.58       88.66     22.59 o 
  -5   2  11     5587.51     5562.68    213.30 o 
  -4   2  11      645.61      599.35     44.80 o 
  -3   2  11     2365.04     2439.78     70.31 o 
  -2   2  11        2.34       14.49     11.85 o 
  -1   2  11     3829.05     3816.47     90.02 o 
   0   2  11     1993.21     2073.07     67.07 o 
   1   2  11     1401.47     1219.54     67.71 o 
   2   2  11     1518.16     1616.16     79.04 o 
   3   2  11      118.46      127.31     35.38 o 
   4   2  11      283.54      251.44     46.36 o 
   5   2  11      671.49      788.38     77.88 o 
   6   2  11      237.21      177.52     44.67 o 
   7   2  11      100.20       85.42     34.02 o 
   8   2  11       15.12       37.82     23.51 o 
 -12   3  11      836.78      742.62     79.46 o 
 -11   3  11       10.18       26.27     28.34 o 
 -10   3  11       14.45       33.75     15.42 o 
  -9   3  11        7.82        5.31     13.60 o 
  -8   3  11      812.46      897.71     85.22 o 
  -7   3  11       88.59      127.12     24.15 o 
  -6   3  11     1556.82     1547.24     67.45 o 
  -5   3  11        1.56        9.85     11.59 o 
  -4   3  11      567.23      574.44     43.44 o 
  -3   3  11      119.39      131.89     18.63 o 
  -2   3  11     4563.99     4114.73     93.52 o 
  -1   3  11      772.12      849.56     52.89 o 
   0   3  11      116.87       96.60     21.97 o 
   1   3  11        3.66       10.81     13.69 o 
   2   3  11      391.76      471.19     97.16 o 
   3   3  11      568.89      567.34    157.66 o 
   4   3  11       41.80       74.28     48.13 o 
   5   3  11       52.46       37.47     28.29 o 
   6   3  11       31.56       51.14     36.71 o 
   7   3  11       13.87       35.87     22.66 o 
   8   3  11      449.69      453.93     53.09 o 
 -12   4  11       11.39      -17.54     26.09 o 
 -11   4  11      170.67      203.96     81.19 o 
 -10   4  11      920.78     1067.66    111.55 o 
  -9   4  11      635.03      665.51     70.46 o 
  -8   4  11       67.91       79.92     19.68 o 
  -7   4  11        0.88       25.88     14.03 o 
  -6   4  11      156.37      144.94     25.59 o 
  -5   4  11     2450.98     2321.50     72.41 o 
  -4   4  11     1808.02     1745.99     66.68 o 
  -3   4  11      133.70      144.54     23.25 o 
  -2   4  11       49.10       53.25     21.24 o 
  -1   4  11      598.86      565.30     44.27 o 
   0   4  11     2155.67     2063.60     57.06 o 
   1   4  11      511.18      491.19     36.74 o 
   2   4  11      412.28      432.11     52.55 o 
   3   4  11      856.37      948.07     79.89 o 
   4   4  11       24.55       78.77     31.48 o 
   5   4  11      652.40      555.66     54.25 o 
   6   4  11      822.45      833.29     68.06 o 
   7   4  11        3.93        1.74     21.11 o 
   8   4  11       30.00       36.08     50.44 o 
 -11   5  11      172.56      200.96    105.25 o 
 -10   5  11       33.04       61.84     25.60 o 
  -9   5  11      504.53      431.54     59.85 o 
  -8   5  11      382.74      372.80     53.75 o 
  -7   5  11      341.92      375.91     53.43 o 
  -6   5  11        6.51       18.48     17.03 o 
  -5   5  11      206.39      238.49     25.58 o 
  -4   5  11      216.53      210.49     22.88 o 
  -3   5  11     1747.75     1667.89     51.08 o 
  -2   5  11       66.81       80.25     18.89 o 
  -1   5  11     1684.32     1632.15     60.92 o 
   0   5  11       27.26       56.73     15.47 o 
   1   5  11     2251.50     2041.62     60.74 o 
   2   5  11      860.57      792.86     51.77 o 
   3   5  11      218.29      246.08     26.67 o 
   4   5  11      327.08      447.06     40.80 o 
   5   5  11      161.31      198.09     41.41 o 
   6   5  11       98.61      115.94     41.48 o 
   7   5  11      244.87      279.03     43.45 o 
 -11   6  11       26.85       55.56     26.84 o 
 -10   6  11      912.90      893.57     89.12 o 
  -9   6  11       85.29       98.78     49.48 o 
  -8   6  11      204.28      221.19     43.25 o 
  -7   6  11      136.58      138.63     35.53 o 
  -6   6  11      530.15      594.00     49.75 o 
  -5   6  11      403.04      411.79     41.03 o 
  -4   6  11     2169.83     2203.72     74.78 o 
  -3   6  11       68.64       88.59     20.03 o 
  -2   6  11       20.44       11.89     16.09 o 
  -1   6  11      213.44      209.87     37.20 o 
   0   6  11      471.35      432.81     51.18 o 
   1   6  11      140.23      143.36     19.73 o 
   2   6  11       11.04       37.54     13.17 o 
   3   6  11        0.31       21.18     15.29 o 
   4   6  11      237.21      272.47     33.37 o 
   5   6  11      122.69      120.31     24.35 o 
   6   6  11      529.49      520.61     67.89 o 
   7   6  11       37.36       86.98     30.53 o 
 -10   7  11       44.92       71.27     34.39 o 
  -9   7  11      262.86      243.09     47.19 o 
  -8   7  11       58.27       71.74     27.08 o 
  -7   7  11     2043.10     1943.82     79.41 o 
  -6   7  11       20.48       30.59     16.87 o 
  -5   7  11        1.10       18.34     14.55 o 
  -4   7  11      358.23      386.86     67.00 o 
  -3   7  11     1283.16     1207.56     52.22 o 
  -2   7  11       81.49      132.28     23.51 o 
  -1   7  11      253.25      278.04     34.43 o 
   0   7  11      820.48      806.92     58.83 o 
   1   7  11      362.83      363.60     34.32 o 
   2   7  11        6.96        4.65     15.59 o 
   3   7  11     1725.24     1646.74    101.59 o 
   4   7  11      102.80      113.03     34.51 o 
   5   7  11        0.15       27.63     31.04 o 
   6   7  11      218.82      252.19     48.98 o 
  -9   8  11        2.13       30.08     25.35 o 
  -8   8  11      131.63      152.12     48.35 o 
  -7   8  11       21.12       22.54     23.42 o 
  -6   8  11     1045.87     1064.63     72.30 o 
  -5   8  11       10.90       26.82     25.17 o 
  -4   8  11      340.22      373.23    100.98 o 
  -3   8  11        6.42       42.92     52.63 o 
  -2   8  11       20.87       -1.91     17.78 o 
  -1   8  11      170.37      142.14     32.72 o 
   0   8  11      879.56      991.67    177.67 o 
   1   8  11       61.07       90.26     28.44 o 
   2   8  11      112.47       94.79     23.56 o 
   3   8  11       59.64       54.14     43.18 o 
   4   8  11      395.00      448.11     65.11 o 
   5   8  11       62.99        9.35     40.93 o 
  -8   9  11       13.68        9.90     36.43 o 
  -7   9  11     1014.84      984.73    110.65 o 
  -6   9  11       11.26       34.14     24.19 o 
  -5   9  11        4.56       19.33     19.14 o 
  -4   9  11      145.45      214.49     42.71 o 
  -3   9  11       23.76       74.30     30.81 o 
  -2   9  11      284.25      241.33     57.09 o 
  -1   9  11      208.70      198.54     40.15 o 
   0   9  11       30.14       26.81     41.61 o 
   1   9  11      177.21      177.90     78.49 o 
   2   9  11        3.25       32.04     20.93 o 
   3   9  11      779.78      703.49    144.16 o 
   4   9  11       19.70       63.56     28.04 o 
  -6  10  11       58.43       49.15     27.83 o 
  -5  10  11       29.45       48.02     26.76 o 
  -4  10  11      268.20      226.88     61.40 o 
  -3  10  11      232.92      317.16     91.31 o 
  -2  10  11       39.97       44.60     35.53 o 
  -1  10  11      119.67       91.62     31.42 o 
   0  10  11      593.55      755.94     81.75 o 
   1  10  11       29.08       79.17     55.33 o 
   2  10  11      124.90      158.33     62.52 o 
 -12   0  12      363.44      316.21     75.12 o 
 -10   0  12      418.44      561.36     96.26 o 
  -8   0  12       27.03       15.97     17.81 o 
  -6   0  12     9420.09     9219.18    189.62 o 
  -4   0  12       26.41        0.56     14.62 o 
  -2   0  12      816.44      863.62     94.01 o 
   0   0  12     5355.44     5354.92    199.71 o 
   2   0  12       33.47       10.80     31.94 o 
   4   0  12     1631.32     1622.45    158.78 o 
   6   0  12      273.75      151.58     63.87 o 
   8   0  12        2.20        0.00     47.23 o 
 -12   1  12       60.64      132.51     52.18 o 
 -11   1  12       78.98       85.77     31.94 o 
 -10   1  12        4.71        9.45     30.14 o 
  -9   1  12     1108.43     1151.15     81.76 o 
  -8   1  12        4.04        9.34     16.88 o 
  -7   1  12     1234.95     1239.00     52.05 o 
  -6   1  12       51.37       72.64     16.59 o 
  -5   1  12      922.52      957.32     50.55 o 
  -4   1  12       11.60       26.79     11.95 o 
  -3   1  12     5252.85     5181.37    108.98 o 
  -2   1  12       69.80       65.07     15.31 o 
  -1   1  12      221.72      214.59     28.81 o 
   0   1  12       36.23       44.79     23.75 o 
   1   1  12     3895.16     4066.16    139.44 o 
   2   1  12      140.44      114.03     34.28 o 
   3   1  12      982.71      983.91     83.39 o 
   4   1  12      162.04      191.19     44.04 o 
   5   1  12        3.87      -21.69     23.10 o 
   6   1  12      282.90      177.46     44.83 o 
   7   1  12      331.31      284.17     53.59 o 
   8   1  12       68.85       65.18     31.05 o 
 -12   2  12      384.94      318.54     55.59 o 
 -11   2  12        1.20        5.85     19.53 o 
 -10   2  12      405.18      493.64     64.36 o 
  -9   2  12     1111.01     1028.37    123.01 o 
  -8   2  12       41.72       42.49     16.54 o 
  -7   2  12       85.11       80.79     21.04 o 
  -6   2  12     2519.52     2420.05     77.89 o 
  -5   2  12     2679.41     2555.60     78.00 o 
  -4   2  12      835.92      852.29     58.33 o 
  -3   2  12        4.70        0.67     15.64 o 
  -2   2  12     2565.30     2538.50     75.74 o 
  -1   2  12      920.24      985.65     59.31 o 
   0   2  12     3515.95     3405.97     90.98 o 
   1   2  12      544.39      548.23     58.22 o 
   2   2  12       24.10       21.99     25.18 o 
   3   2  12      529.11      562.07     64.08 o 
   4   2  12      248.10      210.93     45.30 o 
   5   2  12        2.01        4.76     26.86 o 
   6   2  12      365.72      327.65     93.78 o 
   7   2  12       22.23       55.77     24.10 o 
   8   2  12      514.86      461.72     52.84 o 
 -12   3  12       65.50       75.81     28.43 o 
 -11   3  12        3.15       56.64     24.01 o 
 -10   3  12        0.62       18.00     16.84 o 
  -9   3  12      190.70      244.28     38.05 o 
  -8   3  12      410.94      492.60     47.60 o 
  -7   3  12      815.03      882.32     60.76 o 
  -6   3  12      257.11      292.72     34.75 o 
  -5   3  12       65.12       43.49     29.23 o 
  -4   3  12      735.50      742.04    103.87 o 
  -3   3  12     3275.02     3275.33     87.12 o 
  -2   3  12     1219.29     1141.47     54.90 o 
  -1   3  12        1.30       18.87     22.15 o 
   0   3  12      309.67      343.24     37.21 o 
   1   3  12     1216.74     1317.41     72.47 o 
   2   3  12      180.80      248.77     56.23 o 
   3   3  12       18.52       85.34     35.29 o 
   4   3  12      679.42      680.49     73.54 o 
   5   3  12       90.83       76.55     34.80 o 
   6   3  12       65.85       86.10     32.19 o 
   7   3  12      900.17      861.25     70.69 o 
   8   3  12       57.80       98.47     28.93 o 
 -11   4  12      913.48      939.59     87.94 o 
 -10   4  12      183.04      141.13     36.05 o 
  -9   4  12        8.19       27.34     17.83 o 
  -8   4  12      357.81      347.52     39.98 o 
  -7   4  12      112.33      176.28     27.86 o 
  -6   4  12      893.42      801.69     56.04 o 
  -5   4  12      958.44     1013.07     55.89 o 
  -4   4  12      531.60      511.65     43.36 o 
  -3   4  12      362.18      361.41     36.75 o 
  -2   4  12      361.32      423.34     39.74 o 
  -1   4  12     2168.98     2089.70     70.67 o 
   0   4  12     1451.98     1400.75     63.40 o 
   1   4  12       10.47       17.58     16.06 o 
   2   4  12      953.47      950.95     63.73 o 
   3   4  12      540.00      511.76     62.54 o 
   4   4  12      323.44      330.13     54.85 o 
   5   4  12      480.43      572.64     57.26 o 
   6   4  12       56.07       78.23     44.01 o 
   7   4  12        0.21       72.90     26.44 o 
 -11   5  12       24.31       46.68     25.89 o 
 -10   5  12      372.11      365.77     56.62 o 
  -9   5  12      179.25      241.02     43.24 o 
  -8   5  12      244.51      270.70     46.04 o 
  -7   5  12      106.74      144.70     34.32 o 
  -6   5  12      143.84      145.23     33.94 o 
  -5   5  12      269.68      283.86     53.11 o 
  -4   5  12     2049.07     1867.17     66.84 o 
  -3   5  12      625.01      796.95     54.56 o 
  -2   5  12     1251.25     1261.29     58.82 o 
  -1   5  12       53.55       77.98     20.45 o 
   0   5  12      831.83      802.42     57.18 o 
   1   5  12       15.47       53.27     26.76 o 
   2   5  12       99.47      143.61     22.47 o 
   3   5  12       31.41       35.58     14.94 o 
   4   5  12      167.52      206.46     37.96 o 
   5   5  12       25.70       45.08     23.98 o 
   6   5  12      234.26      221.31     38.80 o 
   7   5  12      232.48      195.33     37.94 o 
 -10   6  12      138.78      201.72     42.10 o 
  -9   6  12        9.28        2.80     18.80 o 
  -8   6  12       13.12       17.59     23.84 o 
  -7   6  12     1124.55     1221.89    116.50 o 
  -6   6  12      202.47      222.04     42.31 o 
  -5   6  12      716.74      654.40    109.08 o 
  -4   6  12       78.14       49.37     39.25 o 
  -3   6  12       56.85       38.39     14.84 o 
  -2   6  12        2.88       11.44     13.06 o 
  -1   6  12      148.74      216.63     39.53 o 
   0   6  12      243.75      237.48     40.86 o 
   1   6  12      679.78      754.20     50.07 o 
   2   6  12        0.71        7.22     13.81 o 
   3   6  12     1239.72     1278.74     56.21 o 
   4   6  12      194.30      237.88     31.59 o 
   5   6  12      670.79      627.91     59.09 o 
   6   6  12       41.63       46.78     41.38 o 
 -10   7  12      202.37      229.67     50.57 o 
  -9   7  12        8.48       30.02     24.02 o 
  -8   7  12      657.27      600.00     71.29 o 
  -7   7  12      104.34      120.23     33.55 o 
  -6   7  12       41.66       57.81     41.38 o 
  -5   7  12      646.48      688.93     56.79 o 
  -4   7  12      469.37      535.27     48.35 o 
  -3   7  12       15.51       32.84     13.08 o 
  -2   7  12      489.68      547.14    107.73 o 
  -1   7  12      650.45      648.50     52.65 o 
   0   7  12       15.58       40.94     19.93 o 
   1   7  12       49.73       81.47     24.61 o 
   2   7  12     1457.42     1563.15     92.94 o 
   3   7  12        0.09       28.69     17.46 o 
   4   7  12      359.07      381.73     57.77 o 
   5   7  12        4.91       10.01     19.12 o 
  -8   8  12        2.92       10.60     21.72 o 
  -7   8  12      712.65      654.43     75.14 o 
  -6   8  12        2.08       29.95     44.53 o 
  -5   8  12      758.42      760.10     59.82 o 
  -4   8  12       14.07       25.77     20.19 o 
  -3   8  12        8.82       31.69     21.51 o 
  -2   8  12       77.18       99.48     82.31 o 
  -1   8  12      597.22      580.76     65.71 o 
   0   8  12      175.63      223.27     43.73 o 
   1   8  12      118.31      123.68     57.13 o 
   2   8  12       10.27       13.04     29.24 o 
   3   8  12       59.62       20.69     39.58 o 
   4   8  12        0.23       -1.81     24.74 o 
  -7   9  12        9.96       21.59     28.79 o 
  -6   9  12       40.19       78.17     30.18 o 
  -5   9  12       30.93       32.33     22.59 o 
  -4   9  12      125.46      153.47     36.65 o 
  -3   9  12      172.44      173.69     37.33 o 
  -2   9  12      178.90      181.37     40.65 o 
  -1   9  12        0.34        9.65     20.83 o 
   0   9  12      167.76      129.02     67.47 o 
   1   9  12       23.08      105.65     38.91 o 
   2   9  12      622.78      592.84    104.35 o 
   3   9  12       27.99       63.87     49.03 o 
  -5  10  12      502.40      591.18     72.72 o 
  -4  10  12       18.72       64.04     40.71 o 
  -3  10  12        1.73       22.03     21.77 o 
  -2  10  12        0.29       23.96     23.38 o 
  -1  10  12      361.20      322.49     88.84 o 
   0  10  12      148.53      160.50     74.89 o 
   1  10  12       93.69        4.95     39.13 o 
 -11   0  13     1246.28     1215.82    144.84 o 
  -9   0  13       67.67       69.72     40.03 o 
  -7   0  13     6775.49     6489.67    163.36 o 
  -5   0  13     1360.48     1342.26     70.29 o 
  -3   0  13     4137.62     4244.51    125.16 o 
  -1   0  13     4965.16     4961.35    194.32 o 
   1   0  13       48.99      124.60     47.23 o 
   3   0  13     2583.36     2368.67    152.48 o 
   5   0  13      376.65      338.25     80.96 o 
   7   0  13        5.90      -49.93     41.38 o 
 -12   1  13      157.06      146.37     85.69 o 
 -11   1  13        2.40       23.41     22.80 o 
 -10   1  13     1028.49     1172.32    125.05 o 
  -9   1  13      105.66       87.03     21.62 o 
  -8   1  13     1309.99     1202.40     66.34 o 
  -7   1  13      458.88      423.73     36.67 o 
  -6   1  13       10.54       23.04     13.14 o 
  -5   1  13       19.23       12.02     17.66 o 
  -4   1  13     1860.42     1791.34     66.53 o 
  -3   1  13       47.78       52.85     17.06 o 
  -2   1  13      956.15     1039.21     70.01 o 
  -1   1  13       31.43       61.33     19.43 o 
   0   1  13     4620.96     4537.92    135.17 o 
   1   1  13       14.08       29.83     24.59 o 
   2   1  13     2185.01     2234.94    152.26 o 
   3   1  13      191.40      236.73     46.87 o 
   4   1  13        1.90      -17.80     21.12 o 
   5   1  13       11.83       13.28     34.41 o 
   6   1  13       66.37       77.46     37.05 o 
   7   1  13        3.38       77.76     56.00 o 
   8   1  13       29.01       88.11     28.25 o 
 -12   2  13      124.75      195.92     42.71 o 
 -11   2  13      936.61     1054.01     95.58 o 
 -10   2  13      329.48      356.64     42.54 o 
  -9   2  13      456.74      339.34     49.34 o 
  -8   2  13      346.24      401.24     42.98 o 
  -7   2  13       18.43       34.98     21.65 o 
  -6   2  13      187.44      179.21     28.31 o 
  -5   2  13     4541.25     4852.15    112.62 o 
  -4   2  13      122.31      139.89     35.30 o 
  -3   2  13     3430.48     3220.70    111.33 o 
  -2   2  13       92.46      100.34     21.86 o 
  -1   2  13     3017.11     2713.44     82.73 o 
   0   2  13      122.89      142.04     27.52 o 
   1   2  13      171.03      158.29     73.54 o 
   2   2  13       63.00       82.29     30.00 o 
   3   2  13       93.70       75.90     35.86 o 
   4   2  13      167.25      210.96     46.38 o 
   5   2  13      807.86      785.17     82.61 o 
   6   2  13       67.07        6.44     30.29 o 
   7   2  13      367.78      404.10     49.77 o 
 -12   3  13       29.84       83.92     32.72 o 
 -11   3  13       49.27       56.51     28.14 o 
 -10   3  13      167.03      194.08     54.88 o 
  -9   3  13      713.61      766.47     61.62 o 
  -8   3  13      104.84      110.04     48.20 o 
  -7   3  13      642.12      663.40     87.90 o 
  -6   3  13      166.14      169.75     28.56 o 
  -5   3  13     1092.78     1022.11     63.98 o 
  -4   3  13     1657.51     1600.34     93.42 o 
  -3   3  13      402.98      403.29     42.79 o 
  -2   3  13        0.98       -8.82     11.52 o 
  -1   3  13       89.52       67.76     20.02 o 
   0   3  13     1509.23     1627.33     66.70 o 
   1   3  13      288.45      304.85     38.23 o 
   2   3  13      442.12      428.88     60.95 o 
   3   3  13      351.29      378.29     69.94 o 
   4   3  13       89.97       82.56     34.80 o 
   5   3  13       59.79       89.89     35.92 o 
   6   3  13      488.64      538.19     56.67 o 
   7   3  13      135.16      138.37     38.84 o 
 -11   4  13       60.58       42.05     26.38 o 
 -10   4  13        1.06       -6.58     14.59 o 
  -9   4  13        8.67       34.54     15.91 o 
  -8   4  13      435.50      443.64     45.95 o 
  -7   4  13      105.93      143.49     32.76 o 
  -6   4  13      257.21      306.21     36.47 o 
  -5   4  13      365.40      368.70     38.88 o 
  -4   4  13       98.84      136.78     23.51 o 
  -3   4  13     1056.65      992.86     80.97 o 
  -2   4  13     3495.13     3291.27    132.11 o 
  -1   4  13     2022.72     2030.31     79.43 o 
   0   4  13        9.43       -1.55     15.76 o 
   1   4  13       78.59       95.93     25.10 o 
   2   4  13       73.23      168.26     38.53 o 
   3   4  13       83.54       75.39     32.42 o 
   4   4  13     1006.50     1212.38     98.90 o 
   5   4  13      100.99      117.31     31.57 o 
   6   4  13       19.48       65.54     25.59 o 
   7   4  13       79.32      127.78     31.88 o 
 -11   5  13      157.88      190.84     94.68 o 
 -10   5  13       45.69       85.92     29.49 o 
  -9   5  13      363.64      397.19     59.73 o 
  -8   5  13        4.65        5.44     20.32 o 
  -7   5  13      241.55      224.77     42.53 o 
  -6   5  13      415.83      470.26     58.88 o 
  -5   5  13      501.09      543.42     61.35 o 
  -4   5  13     1033.89      942.98     60.85 o 
  -3   5  13     1355.60     1356.10     83.88 o 
  -2   5  13        2.07        7.31     13.81 o 
  -1   5  13        6.23       21.79     16.80 o 
   0   5  13      358.82      323.91     49.60 o 
   1   5  13      428.58      509.06     48.64 o 
   2   5  13      489.15      530.17     49.31 o 
   3   5  13        4.12        1.08     22.90 o 
   4   5  13       85.59      137.19     33.93 o 
   5   5  13      285.66      401.02     56.04 o 
   6   5  13      178.12      247.21     41.75 o 
 -10   6  13       55.78      142.65     56.68 o 
  -9   6  13       44.53       67.78     28.86 o 
  -8   6  13      431.52      351.08     55.17 o 
  -7   6  13       95.79       99.96     47.45 o 
  -6   6  13     1240.59     1140.11     94.08 o 
  -5   6  13       23.10       -0.63     16.75 o 
  -4   6  13      130.44      100.70     36.88 o 
  -3   6  13      483.64      563.23     62.74 o 
  -2   6  13      767.65      916.49     78.77 o 
  -1   6  13        3.03       31.02     21.70 o 
   0   6  13      598.28      690.15     68.70 o 
   1   6  13      135.75      172.50     47.55 o 
   2   6  13     1520.86     1581.57     63.50 o 
   3   6  13      136.14      175.99     27.70 o 
   4   6  13      688.86      603.02     57.99 o 
   5   6  13      116.34       68.32     27.56 o 
   6   6  13       14.77       52.15     32.16 o 
  -9   7  13      438.28      415.15     60.67 o 
  -8   7  13       52.67       83.88     30.41 o 
  -7   7  13       89.41      116.21     34.92 o 
  -6   7  13       29.69       50.31     25.75 o 
  -5   7  13      108.63      104.54     30.95 o 
  -4   7  13       77.70       98.73     29.70 o 
  -3   7  13      757.37      667.49     53.26 o 
  -2   7  13       12.59       14.08     14.34 o 
  -1   7  13      164.50      162.90     28.84 o 
   0   7  13        1.68       20.35     16.68 o 
   1   7  13     1452.80     1478.61     79.18 o 
   2   7  13        3.11        7.28     21.01 o 
   3   7  13      106.53      158.33     56.23 o 
   4   7  13       10.14       19.79     35.08 o 
   5   7  13      509.40      428.97     61.99 o 
  -8   8  13      359.99      400.43    113.35 o 
  -7   8  13        2.15       21.94     23.75 o 
  -6   8  13      809.08      826.65     81.97 o 
  -5   8  13      110.36      122.28     34.04 o 
  -4   8  13      172.21      148.15     36.42 o 
  -3   8  13      324.48      329.62     48.79 o 
  -2   8  13      922.41      993.90     88.82 o 
  -1   8  13      200.28      165.94     36.83 o 
   0   8  13      186.36      211.86     42.30 o 
   1   8  13       23.01       17.38     21.01 o 
   2   8  13      132.00      119.20     48.58 o 
   3   8  13       13.34       -6.75     24.74 o 
   4   8  13      443.38      621.18    117.85 o 
  -6   9  13       35.64       28.79     35.98 o 
  -5   9  13      506.66      404.82     95.36 o 
  -4   9  13       71.75       80.14     33.74 o 
  -3   9  13      250.54      277.39     46.24 o 
  -2   9  13       88.47      116.44     69.05 o 
  -1   9  13       24.08       69.93     26.00 o 
   0   9  13       57.22       54.69     38.23 o 
   1   9  13      781.92      695.44     78.04 o 
   2   9  13       69.60       13.94     36.88 o 
  -3  10  13        3.09       42.15     26.09 o 
  -2  10  13      150.65      131.69     35.41 o 
 -12   0  14      625.48      685.50    112.00 o 
 -10   0  14       51.59       20.69     38.68 o 
  -8   0  14     4601.57     4235.00    160.13 o 
  -6   0  14      178.99      115.37     30.53 o 
  -4   0  14       52.38       64.62     23.06 o 
  -2   0  14     2503.03     2458.63    138.54 o 
   0   0  14      177.06      149.78     50.83 o 
   2   0  14     3124.43     2974.11    173.17 o 
   4   0  14      398.40      368.39     83.21 o 
   6   0  14      185.35      101.21     60.27 o 
 -12   1  14       15.11        5.69     22.16 o 
 -11   1  14      617.46      647.37    100.98 o 
 -10   1  14      253.18      327.30     52.92 o 
  -9   1  14      601.92      802.14     63.42 o 
  -8   1  14       61.72       82.69     21.53 o 
  -7   1  14       48.54       45.99     17.98 o 
  -6   1  14      161.10      199.00     26.03 o 
  -5   1  14      145.70      168.36     37.29 o 
  -4   1  14      401.39      430.38     42.84 o 
  -3   1  14       13.01       29.50     14.08 o 
  -2   1  14       87.36       77.01     21.09 o 
  -1   1  14     1847.04     1785.58     85.49 o 
   0   1  14      200.50      230.13     41.17 o 
   1   1  14     3559.68     3641.68    129.92 o 
   2   1  14       43.81       49.65     30.17 o 
   3   1  14        1.59       28.31     29.24 o 
   4   1  14      165.40      162.66     44.12 o 
   5   1  14        9.41       59.57     32.31 o 
   6   1  14       12.50       38.36     36.88 o 
   7   1  14      249.68      410.09     64.97 o 
 -12   2  14      589.78      469.26     68.88 o 
 -11   2  14      237.67      255.64     69.05 o 
 -10   2  14       29.15       49.80     20.07 o 
  -9   2  14      570.52      584.53     54.77 o 
  -8   2  14      594.12      652.16     55.96 o 
  -7   2  14       19.04       28.31     15.80 o 
  -6   2  14      578.34      550.33     57.20 o 
  -5   2  14     1176.82     1224.48     72.37 o 
  -4   2  14      796.31      784.33     56.41 o 
  -3   2  14      796.55      818.67     57.74 o 
  -2   2  14     1751.86     1683.72     67.42 o 
  -1   2  14     1226.75     1332.29     74.64 o 
   0   2  14        0.10       47.93     26.39 o 
   1   2  14      312.01      298.87     49.46 o 
   2   2  14     1826.00     1915.63    252.57 o 
   3   2  14      208.46      221.36     68.60 o 
   4   2  14      414.38      368.88    110.43 o 
   5   2  14      140.57      100.85     44.31 o 
   6   2  14       96.57      147.83     45.63 o 
   7   2  14       87.52      119.07     39.73 o 
 -11   3  14       81.83      131.77     38.24 o 
 -10   3  14      276.91      291.38     38.63 o 
  -9   3  14      689.46      719.85     62.16 o 
  -8   3  14        0.58       -9.48     18.14 o 
  -7   3  14        0.81       29.97     15.58 o 
  -6   3  14      694.71      839.52     61.69 o 
  -5   3  14     2174.45     2097.90     76.32 o 
  -4   3  14      928.65     1039.59     56.34 o 
  -3   3  14       10.75       11.63     15.07 o 
  -2   3  14      100.59      117.71     25.18 o 
  -1   3  14     1725.63     1569.14     82.22 o 
   0   3  14      415.91      431.86     67.44 o 
   1   3  14     1208.83     1231.99     92.81 o 
   2   3  14       10.49       43.43     28.60 o 
   3   3  14      177.04      183.45     43.17 o 
   4   3  14      724.31      787.85     83.73 o 
   5   3  14      216.92      166.78     93.78 o 
   6   3  14      181.28      113.56     43.03 o 
 -11   4  14        4.81       26.67     21.93 o 
 -10   4  14      184.43      324.31     53.79 o 
  -9   4  14        2.97       38.57     17.30 o 
  -8   4  14       63.91      111.84     23.49 o 
  -7   4  14      692.15      770.96     60.51 o 
  -6   4  14       23.48       17.11     15.86 o 
  -5   4  14        1.38       30.87     15.56 o 
  -4   4  14      111.36      144.42     25.62 o 
  -3   4  14     1938.38     1822.85     71.03 o 
  -2   4  14     1751.30     1759.10     83.03 o 
  -1   4  14      158.77      175.08     29.71 o 
   0   4  14      209.35      224.22     33.41 o 
   1   4  14       90.63       91.43     25.27 o 
   2   4  14     1014.48     1202.38    142.36 o 
   3   4  14      766.62      727.32     76.77 o 
   4   4  14       11.90        9.24     27.67 o 
   5   4  14        7.85       25.46     22.41 o 
   6   4  14      103.85       87.10     29.31 o 
 -10   5  14      233.06      199.60     41.93 o 
  -9   5  14      172.39      177.24     42.28 o 
  -8   5  14       64.57       94.58     31.02 o 
  -7   5  14       21.82       40.93     33.96 o 
  -6   5  14      335.74      383.98     54.68 o 
  -5   5  14      951.64      928.76     83.07 o 
  -4   5  14     1640.97     1608.25     69.50 o 
  -3   5  14      284.89      304.32     36.99 o 
  -2   5  14       64.81       95.46     23.10 o 
  -1   5  14     1185.29     1177.06     71.57 o 
   0   5  14      300.48      331.99     40.28 o 
   1   5  14      476.29      419.00     46.37 o 
   2   5  14      164.08      183.84     30.54 o 
   3   5  14      519.85      452.03     60.24 o 
   4   5  14      313.05      283.78     41.73 o 
   5   5  14      256.25      304.73     44.24 o 
 -10   6  14       38.49       60.51     26.04 o 
  -9   6  14      201.48      326.79     57.67 o 
  -8   6  14       18.92       55.09     28.62 o 
  -7   6  14     1357.21     1080.02    135.39 o 
  -6   6  14        8.73       74.75     26.96 o 
  -5   6  14        0.67        6.62     17.62 o 
  -4   6  14       64.87       83.72     52.18 o 
  -3   6  14      929.16     1000.30     84.78 o 
  -2   6  14      620.24      628.03     67.84 o 
  -1   6  14     1137.18     1140.44     91.78 o 
   0   6  14        0.02       10.14     41.16 o 
   1   6  14      946.16     1017.02     86.81 o 
   2   6  14      245.55      301.24     35.07 o 
   3   6  14      299.17      334.94     44.17 o 
   4   6  14      108.34      125.23     32.94 o 
   5   6  14       26.65       61.03     26.14 o 
  -9   7  14        3.64       10.82     28.34 o 
  -8   7  14       23.26       18.19     24.74 o 
  -7   7  14       11.54       48.10     26.26 o 
  -6   7  14      277.54      340.88     53.84 o 
  -5   7  14        0.24       10.38     25.86 o 
  -4   7  14      584.01      666.31     71.54 o 
  -3   7  14        0.52       52.75     17.19 o 
  -2   7  14       40.90       89.37     27.72 o 
  -1   7  14       57.13       83.53     24.02 o 
   0   7  14      646.62      708.54     60.19 o 
   1   7  14       55.29       62.23     25.73 o 
   2   7  14       26.06       34.42     25.10 o 
   3   7  14      113.61      201.51     69.27 o 
   4   7  14      208.01      203.76     69.27 o 
  -7   8  14      509.24      401.69     60.74 o 
  -6   8  14        1.37       30.91     25.28 o 
  -5   8  14        2.04        6.74     16.68 o 
  -4   8  14       20.69       -4.05     24.74 o 
  -3   8  14      229.90      222.66     55.10 o 
  -2   8  14        4.42       32.39     22.02 o 
  -1   8  14      242.54      277.00     62.97 o 
   0   8  14       62.30       73.14     30.59 o 
   1   8  14       91.22       67.40     29.42 o 
   2   8  14       42.34      116.50     50.38 o 
   3   8  14      553.56      427.31     93.11 o 
  -5   9  14       46.87        7.20     39.13 o 
  -4   9  14      505.74      517.73    102.56 o 
  -3   9  14      211.83      254.14     70.62 o 
  -2   9  14       29.51       43.26     23.56 o 
  -1   9  14       13.35       40.71     24.00 o 
   0   9  14      316.45      428.01     63.40 o 
   1   9  14      141.30      153.29     40.86 o 
 -11   0  15        0.32       -6.75     26.09 o 
  -9   0  15     1758.17     1644.94    132.24 o 
  -7   0  15        5.46       -0.57     13.61 o 
  -5   0  15     5266.58     4904.04    147.06 o 
  -1   0  15      287.11      281.58     69.72 o 
   1   0  15     3664.88     3300.67    180.82 o 
   3   0  15      217.13      243.79     69.27 o 
   5   0  15      146.58      133.14     62.97 o 
 -11   1  15      123.16      166.10     47.45 o 
 -10   1  15      804.71      966.13     91.91 o 
  -9   1  15       99.67      132.39     26.30 o 
  -8   1  15       29.45       23.58     16.21 o 
  -7   1  15      111.02      120.64     22.57 o 
  -6   1  15       17.40       49.03     14.96 o 
  -5   1  15      416.67      398.81     50.85 o 
  -4   1  15      129.24      140.85     26.83 o 
  -3   1  15        5.00       18.33     13.64 o 
  -2   1  15      673.39      696.39     55.62 o 
  -1   1  15      237.21      317.37     49.94 o 
   0   1  15     2624.56     2369.13    105.38 o 
   1   1  15       42.15       58.71     30.59 o 
   2   1  15       15.77       16.79     27.33 o 
   3   1  15      218.57      247.10     64.55 o 
   4   1  15      898.68      952.27     95.38 o 
   5   1  15       53.79      116.01     56.23 o 
   6   1  15       24.25       59.19     40.04 o 
 -11   2  15        0.81       55.33     29.58 o 
 -10   2  15      365.94      340.00     43.54 o 
  -9   2  15      458.32      475.86     50.69 o 
  -8   2  15       40.73       46.27     19.41 o 
  -7   2  15      589.52      617.68     67.83 o 
  -6   2  15     1199.91     1235.13     76.63 o 
  -5   2  15      151.43      175.52     29.83 o 
  -4   2  15      175.90      137.76     22.73 o 
  -3   2  15     1366.94     1421.99     61.06 o 
  -2   2  15      581.25      572.70     74.87 o 
  -1   2  15      197.13      265.59     36.98 o 
   0   2  15       68.16       81.98     31.62 o 
   1   2  15     1583.60     1659.35    111.45 o 
   2   2  15      558.62      569.78    145.74 o 
   3   2  15      823.67      898.16    134.49 o 
   4   2  15        3.65       12.62     30.31 o 
   5   2  15      227.76      201.93     49.56 o 
   6   2  15      100.75      162.37     46.21 o 
 -11   3  15      245.66      302.41     51.77 o 
 -10   3  15      736.80      616.15     57.99 o 
  -9   3  15       40.10       68.17     20.94 o 
  -8   3  15        4.86       -0.77     17.57 o 
  -7   3  15      851.91      877.47     65.84 o 
  -6   3  15     1478.07     1488.87     77.04 o 
  -5   3  15      266.15      266.34     65.43 o 
  -4   3  15       62.60       69.86     19.61 o 
  -3   3  15      492.73      483.65     46.55 o 
  -2   3  15      957.43      990.29    112.95 o 
  -1   3  15      565.73      551.86     51.23 o 
   0   3  15     1100.19     1127.15     73.80 o 
   1   3  15       96.31       11.59     26.39 o 
   2   3  15       36.66       14.03     27.44 o 
   3   3  15      341.59      379.50     58.90 o 
   4   3  15      984.09      941.15    146.41 o 
   5   3  15      374.67      307.58     56.68 o 
   6   3  15       57.48      -11.42     62.30 o 
 -10   4  15       47.62       34.68     23.66 o 
  -9   4  15      366.65      393.16     58.81 o 
  -8   4  15      109.47      158.33     29.74 o 
  -7   4  15      113.12      139.57     27.87 o 
  -6   4  15       31.82       53.09     18.81 o 
  -5   4  15      839.92      873.64     63.09 o 
  -4   4  15     1226.82     1193.07     85.18 o 
  -3   4  15     1363.80     1320.96     77.92 o 
  -2   4  15       96.48      105.43     25.49 o 
  -1   4  15      940.70      978.30    102.10 o 
   0   4  15        3.16       25.05     25.80 o 
   1   4  15      257.70      317.54     46.43 o 
   2   4  15      269.95      283.21     76.69 o 
   3   4  15      264.27      312.15     53.86 o 
   4   4  15        1.36        2.55     27.85 o 
   5   4  15        4.61      -23.01     23.66 o 
 -10   5  15      291.89      251.56     47.23 o 
  -9   5  15       45.91       58.92     37.11 o 
  -8   5  15       14.18       32.41     21.26 o 
  -7   5  15      641.01      732.99     78.29 o 
  -6   5  15      443.38      349.52     86.36 o 
  -5   5  15      396.98      363.45     52.45 o 
  -4   5  15       91.38       51.62     25.50 o 
  -3   5  15       61.13       77.79     19.51 o 
  -2   5  15      431.01      423.76     43.89 o 
  -1   5  15      295.20      341.87     40.97 o 
   0   5  15       28.25       24.28     19.29 o 
   1   5  15      132.98      100.77     25.45 o 
   2   5  15      111.10      161.03     41.50 o 
   3   5  15      248.78      242.56     48.90 o 
   4   5  15      438.31      315.65     45.31 o 
   5   5  15      440.59      525.47     59.10 o 
  -9   6  15       98.63      118.32     84.34 o 
  -8   6  15      582.32      555.67     74.44 o 
  -7   6  15       46.68       64.99     25.89 o 
  -6   6  15      103.21       85.10     29.47 o 
  -5   6  15       21.33        4.34     16.23 o 
  -4   6  15      626.68      645.29     69.85 o 
  -3   6  15      221.55      214.70     42.47 o 
  -2   6  15      651.25      639.35     70.39 o 
  -1   6  15        0.03       29.85     24.71 o 
   0   6  15      335.49      336.68     52.38 o 
   1   6  15      623.12      656.31    119.65 o 
   2   6  15      217.73      285.51     40.48 o 
   3   6  15       31.46       80.80     28.07 o 
   4   6  15        1.52       11.95     22.13 o 
  -8   7  15        1.34      -12.37     21.94 o 
  -7   7  15      610.66      648.86     75.94 o 
  -6   7  15       17.81       28.37     21.72 o 
  -5   7  15      397.23      400.95     57.56 o 
  -4   7  15        5.43       30.89     21.57 o 
  -3   7  15       13.74       72.69     22.38 o 
  -2   7  15       40.99       55.20     26.26 o 
  -1   7  15      996.62     1034.49     90.76 o 
   0   7  15       16.51       29.63     19.98 o 
   1   7  15       32.48       62.74     22.91 o 
   2   7  15      228.22      241.15     77.37 o 
   3   7  15      190.23      142.14     57.57 o 
  -6   8  15       18.85       10.20     23.21 o 
  -5   8  15       74.27       91.20     30.02 o 
  -4   8  15      487.62      508.28    100.76 o 
  -3   8  15        1.74       18.44     19.92 o 
  -2   8  15      319.57      349.91     56.60 o 
  -1   8  15        0.29        9.98     22.72 o 
   0   8  15       77.41      122.17     36.37 o 
   1   8  15        4.83       13.72     20.61 o 
  -3   9  15        1.71       12.59     33.74 o 
  -2   9  15        1.07       42.11     24.63 o 
 -10   0  16     1183.68     1363.36    156.98 o 
  -8   0  16      841.37      920.33     83.18 o 
  -6   0  16      176.50      233.92     78.94 o 
  -4   0  16      165.46      170.93     49.93 o 
  -2   0  16      826.44      836.19    108.40 o 
   0   0  16     3666.45     3624.08    190.72 o 
   2   0  16      249.91      274.83     71.97 o 
   4   0  16      683.11      582.95    106.60 o 
 -11   1  16      616.49      709.38    128.87 o 
 -10   1  16        2.21       24.76     21.94 o 
  -9   1  16        0.77       15.43     16.50 o 
  -8   1  16       83.43       97.56     20.93 o 
  -7   1  16     1465.06     1516.34     66.61 o 
  -6   1  16      332.34      332.13     42.38 o 
  -5   1  16        2.51        8.17     17.40 o 
  -4   1  16      312.26      342.20     38.11 o 
  -3   1  16     1134.83     1058.48    147.66 o 
  -2   1  16       16.71       -5.80     18.26 o 
  -1   1  16     1499.97     1589.49    107.48 o 
   0   1  16      151.08      142.35     63.20 o 
   1   1  16       32.60       32.38     37.33 o 
   2   1  16      305.00      266.88     50.57 o 
   3   1  16     1231.95     1072.94    131.57 o 
   4   1  16       83.94      114.53     40.47 o 
   5   1  16       22.11       73.49     40.07 o 
 -11   2  16        0.21       65.42     30.05 o 
 -10   2  16      405.60      445.17     50.06 o 
  -9   2  16       47.49       71.31     42.46 o 
  -8   2  16     2080.02     2034.03     88.85 o 
  -7   2  16       13.75       35.87     18.55 o 
  -6   2  16      536.20      445.89     47.21 o 
  -5   2  16       87.13      110.41     24.10 o 
  -4   2  16        9.70       34.49     16.71 o 
  -3   2  16     2000.56     1818.83    114.78 o 
  -2   2  16       92.73      125.59     27.40 o 
  -1   2  16       33.96       55.71     34.86 o 
   0   2  16     1000.89      933.65     84.03 o 
   1   2  16      561.67      423.25     63.42 o 
   2   2  16      621.42      689.87     77.22 o 
   3   2  16       32.09       17.48     30.36 o 
   4   2  16      306.21      283.51     57.02 o 
   5   2  16        5.22      -33.17     26.89 o 
 -10   3  16      109.05      139.42     29.39 o 
  -9   3  16       20.78       40.30     21.07 o 
  -8   3  16      162.67      179.66     31.84 o 
  -7   3  16      638.23      812.44     64.60 o 
  -6   3  16      478.80      454.08     52.96 o 
  -5   3  16      428.92      447.40     39.78 o 
  -4   3  16      607.71      539.49     50.72 o 
  -3   3  16        7.41       25.81     19.25 o 
  -2   3  16      476.89      465.09     66.16 o 
  -1   3  16      308.19      338.70     41.77 o 
   0   3  16      268.00      221.82     43.74 o 
   1   3  16        5.16       39.49     27.48 o 
   2   3  16      430.60      441.94     64.10 o 
   3   3  16     1525.77     1501.72    115.27 o 
   4   3  16      610.45      589.05     78.83 o 
   5   3  16       87.49      136.73     74.22 o 
 -10   4  16      495.77      511.41     68.16 o 
  -9   4  16      616.16      647.38     76.06 o 
  -8   4  16      688.51      732.21     63.10 o 
  -7   4  16       57.68       51.93     23.80 o 
  -6   4  16      371.94      391.71     45.60 o 
  -5   4  16     1004.01      937.70     67.77 o 
  -4   4  16      298.40      335.36     42.45 o 
  -3   4  16       78.05       52.71     18.87 o 
  -2   4  16       31.11       69.98     29.09 o 
  -1   4  16      213.02      181.81     33.73 o 
   0   4  16      344.17      384.70     45.60 o 
   1   4  16      618.64      621.86     72.04 o 
   2   4  16      333.54      250.56     50.89 o 
   3   4  16       34.40       40.26     33.49 o 
   4   4  16       38.61      107.65     39.77 o 
  -9   5  16        2.03       42.36     23.77 o 
  -8   5  16      321.87      319.99     55.59 o 
  -7   5  16      220.28      186.99     41.03 o 
  -6   5  16      756.36      773.08    125.50 o 
  -5   5  16      279.25      334.97     54.12 o 
  -4   5  16      383.93      424.48     60.89 o 
  -3   5  16        3.83       -5.91     22.91 o 
  -2   5  16      438.81      544.10     52.47 o 
  -1   5  16       18.47       21.26     20.55 o 
   0   5  16      446.90      502.88     51.76 o 
   1   5  16       47.02       41.19     29.52 o 
   2   5  16      209.54      237.06     49.12 o 
   3   5  16      549.19      507.30     71.89 o 
   4   5  16      247.59      254.87     43.69 o 
  -8   6  16        0.69       36.17     23.68 o 
  -7   6  16       43.48       52.87     55.33 o 
  -6   6  16        0.24        6.50     26.31 o 
  -5   6  16      379.51      367.83     55.00 o 
  -4   6  16       10.56       27.43     25.86 o 
  -3   6  16       82.29       91.57     27.02 o 
  -2   6  16      179.67      200.07     48.13 o 
  -1   6  16        2.09       21.46     22.10 o 
   0   6  16      449.14      400.51     59.47 o 
   1   6  16      320.02      440.69     62.43 o 
   2   6  16       24.05       14.39     37.78 o 
   3   6  16        7.03       30.86     25.04 o 
  -7   7  16        1.42      -14.43     19.47 o 
  -6   7  16      240.24      282.43     49.57 o 
  -5   7  16       42.12       59.48     29.04 o 
  -4   7  16       94.00       94.74     31.89 o 
  -3   7  16       16.07       33.47     22.58 o 
  -2   7  16     1137.26     1055.03     93.00 o 
  -1   7  16       30.29        5.10     24.46 o 
   0   7  16       32.28       50.61     24.25 o 
   1   7  16      155.62      176.30     33.29 o 
   2   7  16       29.07       42.04     29.91 o 
  -5   8  16      302.55      305.70     50.77 o 
  -4   8  16        0.41       18.84     22.38 o 
  -3   8  16      471.76      366.47     87.71 o 
  -2   8  16        4.33      125.15     40.93 o 
  -1   8  16      237.08      197.55     43.22 o 
   0   8  16        0.68       -4.89     40.03 o 
  -9   0  17      684.85      694.50    114.25 o 
  -7   0  17       29.77       76.61     27.62 o 
  -5   0  17     1226.66     1071.61     90.18 o 
  -3   0  17        1.79        7.65     28.79 o 
  -1   0  17     1362.97     1354.36    145.29 o 
   1   0  17      186.03      261.79     72.42 o 
   3   0  17      251.23      272.13     78.72 o 
   5   0  17     1054.35     1061.99    151.13 o 
 -10   1  17       22.54       86.10     32.12 o 
  -9   1  17       11.66       43.40     19.58 o 
  -8   1  17     1723.57     1666.78    130.57 o 
  -7   1  17       61.82      103.32     26.45 o 
  -6   1  17      527.68      518.61     52.55 o 
  -5   1  17        5.61        8.46     14.24 o 
  -4   1  17      589.32      568.66     46.61 o 
  -3   1  17       22.24        2.36     20.47 o 
  -2   1  17     1127.06     1070.54    119.65 o 
  -1   1  17       27.18       47.64     26.26 o 
   0   1  17        6.12       22.82     26.03 o 
   1   1  17       52.89       62.35     32.57 o 
   2   1  17      731.42      759.55     91.09 o 
   3   1  17        3.74      -11.25     59.82 o 
   4   1  17      124.33      141.68     48.33 o 
 -10   2  17      145.73      158.70     32.67 o 
  -9   2  17      795.27      747.52     67.00 o 
  -8   2  17        4.51        6.90     16.36 o 
  -7   2  17        0.95        6.35     17.81 o 
  -6   2  17      145.64      132.03     42.25 o 
  -5   2  17      995.93     1122.10     65.29 o 
  -4   2  17     1283.12     1224.61     78.35 o 
  -3   2  17       53.80       66.53     20.58 o 
  -2   2  17       48.95       42.29     20.66 o 
  -1   2  17       84.86      116.49     36.24 o 
   0   2  17      147.62      134.20     38.96 o 
   1   2  17      856.41      827.22     85.07 o 
   2   2  17       11.04       26.09     29.58 o 
   3   2  17      237.65      272.58     55.33 o 
   4   2  17       73.09      125.74     43.08 o 
 -10   3  17        2.86       -7.39     15.95 o 
  -9   3  17      180.83      178.24     43.07 o 
  -8   3  17      718.52      769.74     67.99 o 
  -7   3  17      183.88      257.78     74.54 o 
  -6   3  17      300.56      295.30     57.94 o 
  -5   3  17       18.33       74.86     22.84 o 
  -4   3  17       55.86       48.08     19.44 o 
  -3   3  17      320.29      344.22     43.43 o 
  -2   3  17       84.57       95.06     24.56 o 
  -1   3  17        1.06       10.97     17.23 o 
   0   3  17        1.47       34.93     38.68 o 
   1   3  17       84.80       45.38     38.01 o 
   2   3  17      432.64      502.41     70.17 o 
   3   3  17      469.74      529.49     73.44 o 
   4   3  17      341.74      347.97     64.77 o 
  -9   4  17      329.36      432.25     64.55 o 
  -8   4  17       71.65      109.70     27.89 o 
  -7   4  17      129.05      164.68     30.97 o 
  -6   4  17     1379.28     1295.14     74.66 o 
  -5   4  17      310.08      332.14     45.76 o 
  -4   4  17      117.12      182.15     32.92 o 
  -3   4  17      201.30      178.69     31.71 o 
  -2   4  17       26.89       56.14     21.35 o 
  -1   4  17       74.14       54.35     32.88 o 
   0   4  17      201.58      219.25     37.30 o 
   1   4  17      258.97      239.68     90.41 o 
   2   4  17      256.72      244.54     72.42 o 
   3   4  17       66.94       62.24     47.23 o 
  -9   5  17       96.17      109.89     33.04 o 
  -8   5  17      202.93      187.26     51.50 o 
  -7   5  17      789.09      791.43     89.74 o 
  -6   5  17       95.95       89.58     31.50 o 
  -5   5  17      102.25       89.79     30.81 o 
  -4   5  17        0.86       30.23     23.18 o 
  -3   5  17      460.81      575.82     71.74 o 
  -2   5  17        5.88       14.43     19.58 o 
  -1   5  17      575.77      570.73     56.78 o 
   0   5  17       22.21       45.48     23.75 o 
   1   5  17      182.95      181.09     44.18 o 
   2   5  17      172.26      176.24     43.91 o 
   3   5  17      330.69      258.27     54.37 o 
  -8   6  17        2.51       28.41     27.44 o 
  -7   6  17       10.83       33.37     23.94 o 
  -6   6  17      160.57      167.33     63.42 o 
  -5   6  17      227.85      233.92     91.31 o 
  -4   6  17      335.46      401.89     58.15 o 
  -3   6  17       11.29        3.69     27.21 o 
  -2   6  17       17.36       72.86     29.07 o 
  -1   6  17      118.37      117.05     54.43 o 
   0   6  17      347.09      428.04     63.29 o 
   1   6  17       43.89      122.20     34.95 o 
   2   6  17       77.12      169.13     67.47 o 
  -6   7  17      177.22      169.60     43.13 o 
  -5   7  17        3.08       13.11     23.75 o 
  -4   7  17        5.33        2.25     27.89 o 
  -3   7  17      638.45      695.08     77.86 o 
  -2   7  17        5.65       24.79     22.24 o 
  -1   7  17      251.72      265.23     47.95 o 
   0   7  17        6.23       13.36     30.36 o 
 -10   0  18     1147.92     1354.81    165.53 o 
  -8   0  18      217.72      210.99     44.33 o 
  -6   0  18     2717.70     2333.65    159.68 o 
  -4   0  18        7.38      -30.36     20.24 o 
  -2   0  18     1215.05     1254.95    140.79 o 
   0   0  18      258.88      285.63     77.82 o 
   2   0  18        9.88       17.09     40.03 o 
   4   0  18      625.95      537.97    105.25 o 
 -10   1  18       50.09       63.03     68.37 o 
  -9   1  18     1193.04     1215.53    191.62 o 
  -8   1  18        2.53       18.39     19.48 o 
  -7   1  18      689.46      735.99     65.81 o 
  -6   1  18       12.10       28.69     16.60 o 
  -5   1  18      950.62     1076.72     66.43 o 
  -4   1  18        8.53       22.65     17.23 o 
  -3   1  18     1213.43     1330.55    101.14 o 
  -2   1  18        2.44       18.47     26.38 o 
  -1   1  18       32.40        4.04     25.25 o 
   0   1  18       64.71       33.89     52.40 o 
   1   1  18      455.50      466.63     68.06 o 
   2   1  18       13.88       19.79     31.17 o 
   3   1  18       61.14        2.03     35.70 o 
   4   1  18       43.79      110.95     50.60 o 
  -9   2  18       35.36       43.43     21.54 o 
  -8   2  18      261.69      296.49     43.80 o 
  -7   2  18      183.81      171.92     54.09 o 
  -6   2  18     1726.19     1596.89     95.72 o 
  -5   2  18       44.00       97.96     24.64 o 
  -4   2  18       67.55       63.65     21.36 o 
  -3   2  18       13.41       28.17     38.21 o 
  -2   2  18        4.53        5.31     23.11 o 
  -1   2  18        1.40        7.98     26.71 o 
   0   2  18     1054.21     1100.78     98.75 o 
   1   2  18        7.62       63.82     37.52 o 
   2   2  18      156.93      169.68     46.70 o 
   3   2  18        1.38      -16.21     28.41 o 
  -9   3  18      645.40      670.57     63.53 o 
  -8   3  18      203.72      179.54     33.76 o 
  -7   3  18      519.85      512.85     88.54 o 
  -6   3  18        1.21       54.42     17.17 o 
  -5   3  18      384.18      465.43     50.20 o 
  -4   3  18       40.28      106.42     25.14 o 
  -3   3  18      130.58      197.13     40.42 o 
  -2   3  18        1.56       14.26     17.56 o 
  -1   3  18        1.04       30.49     27.88 o 
   0   3  18       19.52        4.62     26.46 o 
   1   3  18      382.91      429.79     67.32 o 
   2   3  18      344.32      410.98     89.51 o 
   3   3  18       68.52       44.74     36.54 o 
  -8   4  18        3.68      -14.21     19.86 o 
  -7   4  18      749.71      619.91     60.95 o 
  -6   4  18      479.80      500.49     53.54 o 
  -5   4  18      207.51      266.01     63.55 o 
  -4   4  18      139.17      129.01     28.91 o 
  -3   4  18        9.53        6.52     18.05 o 
  -2   4  18       58.77       55.73     24.29 o 
  -1   4  18      452.72      517.71     56.15 o 
   0   4  18      259.32      214.71     50.08 o 
   1   4  18      169.07      175.56     45.24 o 
   2   4  18       47.49       49.33     52.40 o 
  -8   5  18      410.37      380.77     61.79 o 
  -7   5  18      211.58      252.12     53.75 o 
  -6   5  18       24.20       35.31     24.49 o 
  -5   5  18       33.57       65.43     28.58 o 
  -4   5  18      540.11      549.66    107.05 o 
  -3   5  18      101.48      117.91     40.48 o 
  -2   5  18      285.92      237.11     39.49 o 
  -1   5  18        0.49      -10.13     20.83 o 
   0   5  18       83.67       76.92     25.95 o 
   1   5  18       37.98       57.56     35.92 o 
  -6   6  18      371.89      378.22     58.75 o 
  -5   6  18      361.99      317.59     56.00 o 
  -4   6  18      130.03       95.40     29.77 o 
  -3   6  18      115.70       80.05     33.86 o 
  -2   6  18        9.99        4.05     22.59 o 
  -1   6  18      756.88      909.64     91.74 o 
   0   6  18        7.65      -13.04     23.70 o 
  -3   7  18       45.86       48.57     26.69 o 
  -9   0  19       72.16       71.07     44.98 o 
  -7   0  19     1057.25      973.83    133.14 o 
  -5   0  19      856.11      801.55    113.35 o 
  -3   0  19      834.19      832.59    119.20 o 
  -1   0  19      230.94      206.01     67.92 o 
   1   0  19      210.30      179.47     69.72 o 
  -9   1  19        0.39        4.40     18.49 o 
  -8   1  19      245.09      258.57     41.40 o 
  -7   1  19        6.33       -0.39     18.86 o 
  -6   1  19      114.28      185.88     35.81 o 
  -5   1  19      143.04      157.72     26.79 o 
  -4   1  19     1757.25     1811.98    119.87 o 
  -3   1  19       14.69       54.67     27.55 o 
  -2   1  19       35.38       50.16     41.61 o 
  -1   1  19      129.66      158.16     41.18 o 
   0   1  19       57.09      102.86     80.07 o 
   1   1  19       20.52      -20.35     27.13 o 
   2   1  19      178.09      109.38     40.34 o 
  -9   2  19       19.55       28.74     20.88 o 
  -8   2  19        4.66        8.84     18.57 o 
  -7   2  19     1104.44     1189.87     86.27 o 
  -6   2  19      281.13      252.86     33.32 o 
  -5   2  19      125.75      104.93     26.22 o 
  -4   2  19      572.40      571.26     58.10 o 
  -3   2  19      746.76      761.20     80.57 o 
  -2   2  19       45.64       47.67     31.32 o 
  -1   2  19      300.36      296.12     55.17 o 
   0   2  19        2.04      -13.41     21.52 o 
   1   2  19        1.69        2.05     40.48 o 
   2   2  19       13.27       21.09     33.70 o 
  -8   3  19      178.84      185.59     34.79 o 
  -7   3  19        3.59       21.94     19.66 o 
  -6   3  19      439.40      452.36     55.59 o 
  -5   3  19      275.11      400.77     67.00 o 
  -4   3  19      831.63      731.04     63.74 o 
  -3   3  19        4.46       -0.44     15.49 o 
  -2   3  19       15.80       10.56     22.71 o 
  -1   3  19      218.29      184.19     44.92 o 
   0   3  19      205.52      211.34     84.56 o 
   1   3  19      101.32      138.83     54.43 o 
   2   3  19      100.25      108.90     41.50 o 
  -7   4  19      540.92      557.33     75.77 o 
  -6   4  19      319.32      336.15     44.01 o 
  -5   4  19      148.68      164.12     31.04 o 
  -4   4  19        9.35       39.75     19.98 o 
  -3   4  19      737.17      792.80     68.91 o 
  -2   4  19      281.50      301.00     66.17 o 
  -1   4  19       50.62       60.85     31.69 o 
   0   4  19       94.49      163.32     43.84 o 
   1   4  19        0.19       26.00     32.86 o 
  -6   5  19       45.15       82.15     34.18 o 
  -5   5  19      294.18      299.06     55.98 o 
  -4   5  19      286.07      297.72     54.17 o 
  -3   5  19        3.59        8.82     30.59 o 
  -2   5  19       22.85       47.34     29.64 o 
  -1   5  19       19.38        3.73     20.93 o 
   0   5  19       74.58       98.33     47.45 o 
  -4   6  19       91.66      116.47     35.73 o 
  -3   6  19       10.63       23.73     34.63 o 
  -8   0  20      901.22      923.45    137.19 o 
  -6   0  20       21.79       17.09     36.43 o 
  -4   0  20      923.24     1075.48    136.74 o 
  -2   0  20      311.88      288.77     72.87 o 
   0   0  20        4.02       18.44     46.78 o 
  -8   1  20       83.61      105.83     30.84 o 
  -7   1  20      247.38      265.62     42.33 o 
  -6   1  20       24.91       62.06     54.81 o 
  -5   1  20     1332.42     1328.89    106.36 o 
  -4   1  20        5.77       -6.79     26.09 o 
  -3   1  20       72.40       59.83     32.30 o 
  -2   1  20       14.81       -3.58     41.16 o 
  -1   1  20      443.03      436.40     69.27 o 
   0   1  20       30.15       -7.83     27.32 o 
   1   1  20       84.23      106.82     40.92 o 
  -7   2  20       36.02       34.62     22.12 o 
  -6   2  20      203.38      231.77     38.63 o 
  -5   2  20        9.51       52.29     36.88 o 
  -4   2  20      832.40      879.18     72.92 o 
  -3   2  20      200.10      240.32     48.95 o 
  -2   2  20      571.85      551.99     73.94 o 
  -1   2  20        1.20       47.65     31.55 o 
   0   2  20       10.63      -32.68     21.79 o 
   1   2  20       36.68        5.95     29.90 o 
  -7   3  20      125.40      171.58     33.12 o 
  -6   3  20       68.83      108.34     26.25 o 
  -5   3  20      373.02      287.33     54.36 o 
  -4   3  20       14.72       16.48     37.46 o 
  -3   3  20       97.03      104.43     34.58 o 
  -2   3  20      194.63      144.20     53.30 o 
  -1   3  20      300.57      308.17     58.71 o 
   0   3  20      102.54       28.88     30.93 o 
  -6   4  20       51.50       31.71     23.87 o 
  -5   4  20        6.64       46.69     33.74 o 
  -4   4  20      302.37      389.99     49.98 o 
  -3   4  20      136.60      173.21     35.61 o 
  -2   4  20      271.18      303.66     46.88 o 
  -1   4  20        1.90       -8.26     23.63 o 
  -5   0  21      284.69      255.04     71.97 o 
  -3   0  21      596.88      333.31     86.36 o 
  -1   0  21      230.25      164.18     61.17 o 
  -6   1  21      598.08      507.13     66.20 o 
  -5   1  21       22.93       25.01     30.36 o 
  -4   1  21       76.31       94.63     32.59 o 
  -3   1  21       85.22       82.29     33.51 o 
  -2   1  21      290.51      374.64     61.72 o 
  -1   1  21       34.51       12.89     53.08 o 
  -6   2  21        3.36       37.62     19.20 o 
  -5   2  21      318.32      376.61     75.35 o 
  -4   2  21      147.99      144.36     38.93 o 
  -3   2  21      764.59      735.46     84.91 o 
  -2   2  21       98.18      129.68     43.57 o 
  -4   3  21       56.36       94.89     27.72 o 
  -3   3  21      389.22      399.00     63.97 o 
                                                 
